# Supplementary material for: A novel SNF2 ATPase complex in Trypanosoma brucei with a role in H2A.Z-mediated chromatin remodelling
Source: PLoS Pathog. 2022 Jun 8;18(6):e1010514. doi: 10.1371/journal.ppat.1010514 (PMC9236257; doi:10.1371/journal.ppat.1010514)
Supplement: S2 Table — Excel file with original mass spectrometry data of TbRuvB IP (sheet 1), Tb4040 IP (sheet 2), TbYEATS IP (sheet 3), TbYL1 IP (sheet 4), TbEaf6 IP (sheet 5), TbEaf3 IP (sheet 6), TbHAT2 IP (sheet 7), and TbBdf3 IP (sheet 8). (XLSX) [file ppat.1010514.s002.xlsx]

## Sheet: RuvB_vs_Ct
Protein.Ids	my_label	NES	log10.pvalue_RuvB_cont	difference_RuvB_cont	Product Description	Product Description	Computed GO Functions	Computed GO Processes	Curated GO Components	Curated GO Functions	Curated GO Processes	Peptide.counts..razor.unique.	Peptide.counts..unique.	Fasta.headers	Number.of.proteins	Peptides	Razor...unique.peptides	Unique.peptides	Peptides.cont_1	Peptides.cont_2	Peptides.cont_3	Peptides.cont_4	Peptides.RuvB_1	Peptides.RuvB_2	Peptides.RuvB_3	Peptides.RuvB_4	Razor...unique.peptides.cont_1	Razor...unique.peptides.cont_2	Razor...unique.peptides.cont_3	Razor...unique.peptides.cont_4	Razor...unique.peptides.RuvB_1	Razor...unique.peptides.RuvB_2	Razor...unique.peptides.RuvB_3	Razor...unique.peptides.RuvB_4	Unique.peptides.cont_1	Unique.peptides.cont_2	Unique.peptides.cont_3	Unique.peptides.cont_4	Unique.peptides.RuvB_1	Unique.peptides.RuvB_2	Unique.peptides.RuvB_3	Unique.peptides.RuvB_4	Sequence.coverage....	Unique...razor.sequence.coverage....	Unique.sequence.coverage....	Mol..weight..kDa.	Sequence.length	Sequence.lengths	Fraction.average
Tb927.4.2000	Tb927.4.2000	0,52	5.82453	8.10153	ruvB-like DNA helicase, putative	ruvB-like DNA helicase, putative	5'-3' DNA helicase activity;ATP binding;DNA helicase activity	N/A	Ino80 complex;NuA4 histone acetyltransferase complex;R2TP complex;Swr1 complex;cytoplasm;nucleoplasm;nucleus	DNA helicase activity	box C/D snoRNP assembly;chromatin remodeling;histone acetylation;regulation of transcription by RNA polymerase II	51	51	>Tb927.4.2000 | organism=Trypanosoma_brucei_TREU927 | product=ruvB-like DNA helicase, putative,ATP-dependent DNA helicase, putative | location=Tb927_04_v5.1:505366-506790(-) | length=474 | sequence_SO=chromosome | SO=protein_coding	1	51	51	51	12	11	12	12	50	50	49	49	12	11	12	12	50	50	49	49	12	11	12	12	50	50	49	49	86.1	86.1	86.1	52.61	474	474	1
Tb927.11.10730	Tb927.11.10730	5,04	5.15005	7.62008	SWI/SNF-related helicase, putative	SWI/SNF-related helicase, putative	ATP binding;dioxygenase activity	N/A	Swr1 complex;cytoplasm;nucleoplasm;nucleus	ATP binding;ATPase activity;DNA binding;histone binding	ATP-dependent chromatin remodeling;chromatin remodeling;gene silencing;histone exchange	37	37	>Tb927.11.10730 | organism=Trypanosoma_brucei_TREU927 | product=SNF2 DNA repair protein, putative,ATP-dependent helicase, putative,SNF2 family helicase, putative | location=Tb927_11_v5.1:2872282-2875917(+) | length=1211 | sequence_SO=chromosome | SO=protei	1	37	37	37	2	3	1	0	36	35	36	35	2	3	1	0	36	35	36	35	2	3	1	0	36	35	36	35	35.7	35.7	35.7	139.63	1211	1211	1
Tb927.4.1270	Tb927.4.1270	0,69	8.49415	6.52349	ruvB-like DNA helicase, putative	ruvB-like DNA helicase, putative	5'-3' DNA helicase activity;ATP binding;DNA helicase activity	N/A	Ino80 complex;NuA4 histone acetyltransferase complex;R2TP complex;Swr1 complex;ciliary plasm;cytoplasm;nuclear lumen;nucleoplasm;polysome;transport vesicle	DNA helicase activity	box C/D snoRNP assembly;chromatin remodeling;histone acetylation;regulation of transcription by RNA polymerase II	51	51	>Tb927.4.1270 | organism=Trypanosoma_brucei_TREU927 | product=ruvB-like DNA helicase, putative | location=Tb927_04_v5.1:336288-337667(-) | length=459 | sequence_SO=chromosome | SO=protein_coding	1	51	51	51	12	13	12	10	49	51	49	49	12	13	12	10	49	51	49	49	12	13	12	10	49	51	49	49	90	90	90	49905	459	459	1
Tb927.10.11690	Tb927.10.11690	4,89	8.77021	6.24419	YEATS family, putative	YEATS family, putative	N/A	regulation of transcription, DNA-templated	nucleoplasm;nucleus	N/A	N/A	11	11	>Tb927.10.11690 | organism=Trypanosoma_brucei_TREU927 | product=hypothetical protein, conserved | location=Tb927_10_v5.1:2857193-2858647(+) | length=484 | sequence_SO=chromosome | SO=protein_coding	1	11	11	11	1	1	1	1	11	10	10	10	1	1	1	1	11	10	10	10	1	1	1	1	11	10	10	10	32.9	32.9	32.9	53584	484	484	1
Tb927.10.2000	Tb927.10.2000	5,31	8.95546	6.11451	actin-like protein, putative	actin-like protein, putative	N/A	chromatin remodeling	Swr1 complex;mitochondrion;nucleus;transport vesicle	nucleosome binding	histone exchange	16	16	>Tb927.10.2000 | organism=Trypanosoma_brucei_TREU927 | product=actin-like protein, putative | location=Tb927_10_v5.1:524725-526401(+) | length=558 | sequence_SO=chromosome | SO=protein_coding	1	16	16	16	1	1	0	0	14	14	14	15	1	1	0	0	14	14	14	15	1	1	0	0	14	14	14	15	31.9	31.9	31.9	61935	558	558	1
Tb927.6.2570	Tb927.6.2570	7,26	7.21056	5.8059	SUMO-interacting motif-containing protein	SUMO-interacting motif-containing protein	N/A	N/A	nucleoplasm;nucleus	N/A	N/A	9	9	>Tb927.6.2570 | organism=Trypanosoma_brucei_TREU927 | product=hypothetical protein, conserved | location=Tb927_06_v5.1:783400-784839(+) | length=479 | sequence_SO=chromosome | SO=protein_coding	1	9	9	9	1	0	0	0	9	9	9	9	1	0	0	0	9	9	9	9	1	0	0	0	9	9	9	9	2019-01-26	2019-01-26	2019-01-26	51065	479	479	1
Tb927.8.600	Tb927.8.600	2,52	6.29624	5.44884	Bucentaur or craniofacial development, putative	Bucentaur or craniofacial development, putative	N/A	N/A	mitochondrion;nucleoplasm;nucleus	N/A	N/A	10	10	>Tb927.8.600 | organism=Trypanosoma_brucei_TREU927 | product=hypothetical protein, conserved | location=Tb927_08_v5.1:170058-170969(-) | length=303 | sequence_SO=chromosome | SO=protein_coding	1	10	10	10	0	0	0	0	9	10	9	9	0	0	0	0	9	10	9	9	0	0	0	0	9	10	9	9	42.2	42.2	42.2	33648	303	303	1
Tb927.3.3020	Tb927.3.3020	3,43	9.26687	4.80458	actin-like protein, putative	actin-like protein, putative	N/A	N/A	cytoplasm;dynactin complex;nucleoplasm;nucleus	N/A	N/A	11	11	>Tb927.3.3020 | organism=Trypanosoma_brucei_TREU927 | product=actin-like protein, putative | location=Tb927_03_v5.1:772539-773519(-) | length=326 | sequence_SO=chromosome | SO=protein_coding	1	11	11	11	1	1	0	0	11	9	10	11	1	1	0	0	11	9	10	11	1	1	0	0	11	9	10	11	50	50	50	34849	326	326	1
Tb927.11.6290	Tb927.11.6290	4,38	5.98961	4.70779	HIT zinc finger, putative	HIT zinc finger, putative	N/A	chromatin remodeling;histone exchange	Swr1 complex;nucleoplasm;nucleus	histone deacetylase binding;nucleosome binding	histone exchange;regulation of histone deacetylation	4	4	>Tb927.11.6290 | organism=Trypanosoma_brucei_TREU927 | product=hypothetical protein, conserved | location=Tb927_11_v5.1:1771300-1772073(-) | length=257 | sequence_SO=chromosome | SO=protein_coding	1	4	4	4	0	0	0	0	4	4	3	4	0	0	0	0	4	4	3	4	0	0	0	0	4	4	3	4	2019-01-17	2019-01-17	2019-01-17	28517	257	257	1
Tb927.11.16370	Tb927.11.16370	N/A	6.57214	4.05178	SHQ1 protein, putative	SHQ1 protein, putative	N/A	box H/ACA snoRNP assembly	ciliary plasm;cytoplasm;nucleoplasm	unfolded protein binding	box H/ACA snoRNP assembly	8	8	>Tb927.11.16370 | organism=Trypanosoma_brucei_TREU927 | product=hypothetical protein, conserved | location=Tb927_11_v5.1:4345329-4347026(-) | length=565 | sequence_SO=chromosome | SO=protein_coding	1	8	8	8	1	1	1	1	8	8	8	8	1	1	1	1	8	8	8	8	1	1	1	1	8	8	8	8	2019-08-13	2019-08-13	2019-08-13	62728	565	565	1
Tb927.9.5320;Tb927.8.3750	Tb927.8.3750	2.33	6.20867	3.63811	nucleolar protein 56	nucleolar protein 56	N/A	ribosome biogenesis	box C/D RNP complex;nucleolus;nucleoplasm;nucleus;small-subunit processome;spindle	snoRNA binding	mRNA splicing, via spliceosome;rRNA processing	14;1	14;1	>Tb927.9.5320 | organism=Trypanosoma_brucei_TREU927 | product=nucleolar RNA binding protein, putative | location=Tb927_09_v5.1:929806-931089(+) | length=427 | sequence_SO=chromosome | SO=protein_coding	2	14	14	14	3	3	3	4	12	13	13	12	3	3	3	4	12	13	13	12	3	3	3	4	12	13	13	12	48.5	48.5	48.5	46864	427	427;483	1
Tb927.10.170	Tb927.10.170	2.51	4.0236	1.90887	pseudouridine synthase, Cbf5p	pseudouridine synthase, Cbf5p	RNA binding;pseudouridine synthase activity	RNA modification;RNA processing;pseudouridine synthesis	box H/ACA snoRNP complex;nucleolus;nucleus	RNA binding;pseudouridine synthase activity;pseudouridylate synthase activity	box H/ACA RNA 3'-end processing;mRNA pseudouridine synthesis;rRNA modification;rRNA pseudouridine synthesis;snRNA pseudouridine synthesis;tRNA modification	5	5	>Tb927.10.170 | organism=Trypanosoma_brucei_TREU927 | product=pseudouridine synthase, Cbf5p | location=Tb927_10_v5.1:70843-72126(+) | length=427 | sequence_SO=chromosome | SO=protein_coding	1	5	5	5	1	1	1	1	5	5	5	4	1	1	1	1	5	5	5	4	1	1	1	1	5	5	5	4	2019-01-14	2019-01-14	2019-01-14	48285	427	427	1
Tb927.7.4040	Tb927.7.4040	5,52	6.80678	0.662186	hypothetical protein, conserved	hypothetical protein, conserved	N/A	N/A	nucleoplasm;nucleus	N/A	N/A	22	22	>Tb927.7.4040 | organism=Trypanosoma_brucei_TREU927 | product=hypothetical protein, conserved | location=Tb927_07_v5.1:1069643-1072201(+) | length=852 | sequence_SO=chromosome | SO=protein_coding	1	22	22	22	0	1	0	0	22	22	21	21	0	1	0	0	22	22	21	21	0	1	0	0	22	22	21	21	35.4	35.4	35.4	92.82	852	852	1
Tb927.11.5830	Tb927.11.5830	N/A	6.226	0.36356	YL1 nuclear protein, putative	YL1 nuclear protein, putative	N/A	chromatin remodeling;histone exchange;regulation of transcription, DNA-templated	cytoplasm;nucleoplasm;transport vesicle	N/A	N/A	4	4	>Tb927.11.5830 | organism=Trypanosoma_brucei_TREU927 | product=hypothetical protein, conserved | location=Tb927_11_v5.1:1653751-1654482(+) | length=243 | sequence_SO=chromosome | SO=protein_coding	1	4	4	4	0	0	0	0	4	4	4	4	0	0	0	0	4	4	4	4	0	0	0	0	4	4	4	4	2019-03-17	2019-03-17	2019-03-17	26808	243	243	1
Tb927.4.980	Tb927.4.980	5,71	8.71769	0.0665537	actin, putative	actin, putative	N/A	N/A	NuA4 histone acetyltransferase complex;SWI/SNF complex;cytoplasm;nucleus	chromatin binding	ATP-dependent chromatin remodeling;histone H4 acetylation;regulation of transcription by RNA polymerase II	11	11	>Tb927.4.980 | organism=Trypanosoma_brucei_TREU927 | product=actin, putative | location=Tb927_04_v5.1:268379-269497(-) | length=372 | sequence_SO=chromosome | SO=protein_coding	1	11	11	11	1	0	0	0	11	11	11	11	1	0	0	0	11	11	11	11	1	0	0	0	11	11	11	11	2019-07-31	2019-07-31	2019-07-31	40429	372	372	1
Tb927.9.10770	Tb927.9.10770		3.50262	-1.04939	polyadenylate-binding protein 2	polyadenylate-binding protein 2	RNA binding;nucleic acid binding	N/A	P-body;cytoplasm;cytoplasmic stress granule;cytosol;nuclear stress granule;nucleus;polysome;ribonucleoprotein complex	RNA binding;mRNA 3'-UTR binding;poly(A) binding;poly(U) RNA binding;telomeric DNA binding	RNA processing;posttranscriptional regulation of gene expression	18	18	>Tb927.9.10770 | organism=Trypanosoma_brucei_TREU927 | product=Polyadenylate-binding protein 2 (Poly(A)-binding protein 2) (Poly(A)-binding protein II) (PABII) (Polyadenylate-binding nuclear protein 1) (Nuclear poly(A)-binding protein 1) (PABP2), putative	1	18	18	18	15	16	16	18	16	16	16	15	15	16	16	18	16	16	16	15	15	16	16	18	16	16	16	15	38.6	38.6	38.6	62147	555	555	1
Tb927.11.3070	Tb927.11.3070		3.09474	-1.05413	ribosome assembly protein RRB1, putative	ribosome assembly protein RRB1, putative	protein binding	N/A	nucleolus;nucleus	N/A	ribosome biogenesis	10	10	>Tb927.11.3070 | organism=Trypanosoma_brucei_TREU927 | product=hypothetical protein, conserved | location=Tb927_11_v5.1:879958-881688(-) | length=576 | sequence_SO=chromosome | SO=protein_coding	1	10	10	10	8	9	9	9	8	9	7	9	8	9	9	9	8	9	7	9	8	9	9	9	8	9	7	9	2019-06-27	2019-06-27	2019-06-27	64324	576	576	1
Tb927.9.2900	Tb927.9.2900		4.7662	-1.1377	U3 small nucleolar RNA-associated protein 10, putative	U3 small nucleolar RNA-associated protein 10, putative	N/A	N/A	90S preribosome;nucleolus;nucleus;small-subunit processome;spindle;t-UTP complex	snoRNA binding	maturation of SSU-rRNA from tricistronic rRNA transcript (SSU-rRNA, 5.8S rRNA, LSU-rRNA);positive regulation of transcription by RNA polymerase I;rRNA processing;ribosome assembly	20	20	>Tb927.9.2900 | organism=Trypanosoma_brucei_TREU927 | product=hypothetical protein, conserved | location=Tb927_09_v5.1:654509-662404(-) | length=2631 | sequence_SO=chromosome | SO=protein_coding	1	20	20	20	18	18	20	19	13	10	12	17	18	18	20	19	13	10	12	17	18	18	20	19	13	10	12	17	2019-07-09	2019-07-09	2019-07-09	287.19	2631	2631	1
Tb927.4.2180	Tb927.4.2180		2.48781	-1.20235	60S ribosomal protein L35a, putative	60S ribosomal protein L35a, putative	structural constituent of ribosome	translation	cytosolic large ribosomal subunit	structural constituent of ribosome	cytoplasmic translation;ribosomal large subunit biogenesis	3	3	>Tb927.4.2180 | organism=Trypanosoma_brucei_TREU927 | product=60S ribosomal protein L35a, putative | location=Tb927_04_v5.1:560644-561093(+) | length=149 | sequence_SO=chromosome | SO=protein_coding	1	3	3	3	2	2	2	3	2	2	1	3	2	2	2	3	2	2	1	3	2	2	2	3	2	2	1	3	2019-05-21	2019-05-21	2019-05-21	17021	149	149	1
Tb927.8.1340;Tb927.8.1330	Tb927.8.1330		3.34326	-1.38559	60S ribosomal protein L7a, putative	60S ribosomal protein L7a, putative	N/A	N/A	cytoplasm;cytosolic large ribosomal subunit;nucleolus;ribosome	RNA binding;mRNA binding;structural constituent of ribosome	maturation of LSU-rRNA;translation	2;2	2;2	>Tb927.8.1340 | organism=Trypanosoma_brucei_TREU927 | product=60S ribosomal protein L7a, putative | location=Tb927_08_v5.1:429245-430075(-) | length=276 | sequence_SO=chromosome | SO=protein_coding;>Tb927.8.1330 | organism=Trypanosoma_brucei_TREU927 | prod	2	2	2	2	2	2	2	2	1	0	0	1	2	2	2	2	1	0	0	1	2	2	2	2	1	0	0	1	2019-07-08	2019-07-08	2019-07-08	30879	276	276;276	1
Tb927.4.1800;Tb927.4.1790	Tb927.4.1790		3.01138	-1.92771	ribosomal protein L3, putative	ribosomal protein L3, putative	structural constituent of ribosome	translation	cytosolic large ribosomal subunit;mitochondrial large ribosomal subunit	RNA binding;structural constituent of ribosome	ribosomal large subunit assembly	7;7	7;7	>Tb927.4.1800 | organism=Trypanosoma_brucei_TREU927 | product=ribosomal protein L3, mitochondrial, putative | location=Tb927_04_v5.1:449991-451280(-) | length=429 | sequence_SO=chromosome | SO=protein_coding;>Tb927.4.1790 | organism=Trypanosoma_brucei_TREU	2	7	7	7	6	6	7	7	3	3	5	5	6	6	7	7	3	3	5	5	6	6	7	7	3	3	5	5	2019-02-21	2019-02-21	2019-02-21	48691	429	429;429	1
Tb927.10.12330	Tb927.10.12330		3.84547	-3.06162	zinc finger protein family member, putative	zinc finger protein family member, putative	metal ion binding	N/A	cytoplasm	RNA binding	posttranscriptional regulation of gene expression	6	6	>Tb927.10.12330 | organism=Trypanosoma_brucei_TREU927 | product=zinc finger protein family member, putative (ZC3H34) | location=Tb927_10_v5.1:2992296-2992904(-) | length=202 | sequence_SO=chromosome | SO=protein_coding	1	6	6	6	6	6	5	5	4	3	5	5	6	6	5	5	4	3	5	5	6	6	5	5	4	3	5	5	2019-07-26	2019-07-26	2019-07-26	22365	202	202	1
[truncated: 91 more columns]

## Sheet: Tb4040_vs_Ct
Protein.IDs	my_label	NES	difference_Tb4040_Ct	log10.pvalue_Tb4040_Ct	Product Description	Computed GO Components	Computed GO Functions	Computed GO Processes	Curated GO Components	Curated GO Functions	Curated GO Processes	log2.LFQ.intensity.Tb4040_01	log2.LFQ.intensity.Tb4040_02	log2.LFQ.intensity.Tb4040_03	log2.LFQ.intensity.Tb4040_04	imputed.log2.LFQ.intensity.Tb4040_01	imputed.log2.LFQ.intensity.Tb4040_02	imputed.log2.LFQ.intensity.Tb4040_03	imputed.log2.LFQ.intensity.Tb4040_04	value_count_Tb4040	log2.LFQ.intensity.Ct_01	log2.LFQ.intensity.Ct_02	log2.LFQ.intensity.Ct_03	log2.LFQ.intensity.Ct_04	imputed.log2.LFQ.intensity.Ct_01	imputed.log2.LFQ.intensity.Ct_02	imputed.log2.LFQ.intensity.Ct_03	imputed.log2.LFQ.intensity.Ct_04	value_count_Ct
Tb927.9.8510	Tb927.9.8510	N/A	8.64377	3.27308	hypothetical protein, conserved	N/A	N/A	N/A	ciliary plasm;cytoplasm;nuclear lumen;nucleolus;transport vesicle	N/A	N/A	35.1067	35.0094	34.7256	35.1934	35.1067	35.0094	34.7256	35.1934	4					27.3847	27.3748	25.5558	25.1447	0
Tb927.4.1270	Tb927.4.1270	0,69	8.48265	3.61712	ruvB-like DNA helicase, putative	Ino80 complex;NuA4 histone acetyltransferase complex;R2TP complex	5'-3' DNA helicase activity;ATP binding;DNA helicase activity	N/A	Ino80 complex;NuA4 histone acetyltransferase complex;R2TP complex;Swr1 complex;ciliary plasm;cytoplasm;nuclear lumen;nucleoplasm;polysome;transport vesicle	DNA helicase activity	box C/D snoRNP assembly;chromatin remodeling;histone acetylation;regulation of transcription by RNA polymerase II	34.8362	35.0495	34.1325	35.071	34.8362	35.0495	34.1325	35.071	4					27.3986	27.2034	25.5204	25.0361	0
Tb927.4.2000	Tb927.4.2000	0,52	8.17026	3.80149	ruvB-like DNA helicase, putative	Ino80 complex;NuA4 histone acetyltransferase complex;R2TP complex	5'-3' DNA helicase activity;ATP binding;DNA helicase activity	N/A	Ino80 complex;NuA4 histone acetyltransferase complex;R2TP complex;Swr1 complex;cytoplasm;nucleoplasm;nucleus	DNA helicase activity	box C/D snoRNP assembly;chromatin remodeling;histone acetylation;regulation of transcription by RNA polymerase II	34.7219	34.8341	34.0146	34.8553	34.7219	34.8341	34.0146	34.8553	4					27.4315	27.0595	26.158	25.096	0
Tb927.7.4040	Tb927.7.4040	5,52	7.44418	3.60404	hypothetical protein, conserved	N/A	N/A	N/A	nucleoplasm;nucleus	N/A	N/A	34.0525	33.9626	33.2362	34.186	34.0525	33.9626	33.2362	34.186	4					27.3978	27.2445	25.8462	25.172	0
Tb927.11.10730	Tb927.11.10730	5,04	7.13141	3.53842	SWI/SNF-related helicase, putative	N/A	ATP binding;dioxygenase activity	N/A	Swr1 complex;cytoplasm;nucleoplasm;nucleus	ATP binding;ATPase activity;DNA binding;histone binding	ATP-dependent chromatin remodeling;chromatin remodeling;gene silencing;histone exchange	33.6289	33.6302	32.8009	33.8001	33.6289	33.6302	32.8009	33.8001	4					27.4102	27.1516	25.4936	25.279	0
Tb927.10.11690	Tb927.10.11690	4,89	7.02364	3.3566	YEATS family, putative	N/A	N/A	regulation of transcription, DNA-templated	nucleoplasm;nucleus	N/A	N/A	33.5114	33.3379	32.5463	33.5568	33.5114	33.3379	32.5463	33.5568	4					27.4276	27.0464	25.187	25.1968	0
Tb927.4.980	Tb927.4.980	5,71	6.65237	3.56785	actin, putative	N/A	N/A	N/A	NuA4 histone acetyltransferase complex;SWI/SNF complex;cytoplasm;nucleus	chromatin binding	ATP-dependent chromatin remodeling;histone H4 acetylation;regulation of transcription by RNA polymerase II	33.1726	33.214	32.2193	33.317	33.1726	33.214	32.2193	33.317	4					27.379	27.0953	25.7524	25.0867	0
Tb927.6.3800;Tb927.6.3750;Tb927.6.3740	Tb927.6.3800	-1,76	6.17342	6.41641	heat shock 70 kDa protein, mitochondrial precursor, putative	N/A	ATP binding;unfolded protein binding	protein folding	cytoplasm;mitochondrion	ATP binding;ATPase activity;heat shock protein binding;misfolded protein binding;protein folding chaperone;unfolded protein binding	cellular response to unfolded protein;chaperone cofactor-dependent protein refolding;posttranscriptional regulation of gene expression;protein refolding;response to unfolded protein	37.1222	36.7487	36.2581	36.7221	37.1222	36.7487	36.2581	36.7221	4	30.173	30.548	30.7181	30.7184	30.173	30.548	30.7181	30.7184	4
Tb927.6.2570	Tb927.6.2570	7,26	6.07001	3.11622	SUMO-interacting motif-containing protein	N/A	N/A	N/A	nucleoplasm;nucleus	N/A	N/A	32.6554	32.4579	31.6145	32.6866	32.6554	32.4579	31.6145	32.6866	4					27.4029	27.2475	25.436	25.0479	0
Tb927.3.3020	Tb927.3.3020	3,43	5.92715	3.28273	actin-like protein, putative	N/A	N/A	N/A	cytoplasm;dynactin complex;nucleoplasm;nucleus	N/A	N/A	32.561	32.5911	31.6362	32.5617	32.561	32.5911	31.6362	32.5617	4					27.4536	27.1706	25.8843	25.1328	0
Tb927.10.2000	Tb927.10.2000	5,31	5.37575	3.44099	actin-like protein, putative	integral component of membrane;nucleus	N/A	chromatin remodeling	Swr1 complex;mitochondrion;nucleus;transport vesicle	nucleosome binding	histone exchange	32.2128	32.2137	31.1595	32.2449	32.2128	32.2137	31.1595	32.2449	4					27.3981	27.3516	26.2947	25.2835	0
Tb927.5.4260;Tb927.5.4250;Tb927.5.4240;Tb927.5.4230;Tb927.5.4220;Tb927.5.4210;Tb927.5.4200;Tb927.5.4190;Tb927.5.4180;Tb927.5.4170	Tb927.5.4260	-0.37	5.10678	2.96805	histone H4, putative	nucleosome	DNA binding;protein heterodimerization activity	N/A	ciliary plasm;ciliary transition zone;cytoplasm;nuclear lumen;nucleoplasm	DNA binding	nucleosome assembly	30.3956	31.0063	33.308	31.0172	30.3956	31.0063	33.308	31.0172	4					27.4443	27.1546	25.6067	25.0943	0
Tb927.8.600	Tb927.8.600	2,52	4.8492	3.15068	Bucentaur or craniofacial development, putative	N/A	N/A	N/A	mitochondrion;nucleoplasm;nucleus	N/A	N/A	31.5881	31.3967	30.5132	31.4303	31.5881	31.3967	30.5132	31.4303	4					27.4201	27.0362	25.8143	25.2608	0
Tb927.11.7510;Tb927.11.7460	Tb927.11.7510	-0,32	4.71234	5.03017	luminal binding protein 1 (BiP), putative	N/A	N/A	N/A	cytoplasm;endoplasmic reticulum;endoplasmic reticulum chaperone complex;endoplasmic reticulum lumen;membrane;nucleus	ATP binding;ATPase activity;heat shock protein binding;misfolded protein binding;protein folding chaperone;unfolded protein binding	SRP-dependent cotranslational protein targeting to membrane;cellular response to unfolded protein;chaperone cofactor-dependent protein refolding;endoplasmic reticulum unfolded protein response;protein folding;protein refolding;response to unfolded protein;ubiquitin-dependent ERAD pathway	36.093	35.7587	35.3563	35.9215	36.093	35.7587	35.3563	35.9215	4	31.0644	30.9612	30.9945	31.26	31.0644	30.9612	30.9945	31.26	4
Tb927.9.10770	Tb927.9.10770	-0,60	4.51191	2.49488	polyadenylate-binding protein 2	N/A	RNA binding;nucleic acid binding	N/A	P-body;cytoplasm;cytoplasmic stress granule;cytosol;nuclear stress granule;nucleus;polysome;ribonucleoprotein complex	RNA binding;mRNA 3'-UTR binding;poly(A) binding;poly(U) RNA binding;telomeric DNA binding	RNA processing;posttranscriptional regulation of gene expression	30.5955	30.7944	30.9715	31.1429	30.5955	30.7944	30.9715	31.1429	4					27.4074	27.2162	25.7368	25.0961	0
Tb927.1.2550;Tb927.1.2530;Tb927.1.2510;Tb927.1.2490;Tb927.1.2470;Tb927.1.2450;Tb927.1.2430;Tb927.10.15350	Tb927.1.2550	2.04	4.33197	2.76301	histone H3, putative	nucleosome	DNA binding;protein heterodimerization activity	N/A	nucleoplasm;nucleus	DNA binding	N/A	30.2625	30.0173	32.5775	30.2126	30.2625	30.0173	32.5775	30.2126	4					27.449	27.1458	25.8627	25.2844	0
Tb927.10.10590;Tb927.10.10580;Tb927.10.10570;Tb927.10.10560;Tb927.10.10550;Tb927.10.10540;Tb927.10.10530;Tb927.10.10520;Tb927.10.10510;Tb927.10.10500;Tb927.10.10490;Tb927.10.10480;Tb927.10.10470;Tb927.10.10460	Tb927.10.10590	0.04	4.22696	2.49074	histone H2B, putative	nucleosome	DNA binding;protein heterodimerization activity	N/A	nucleoplasm;nucleus	DNA binding	chromosome organization;nucleosome assembly	29.6107	30.0541	32.6243	30.2589	29.6107	30.0541	32.6243	30.2589	4					27.4391	27.2946	25.6309	25.2757	0
Tb927.11.6290	Tb927.11.6290	4,38	4.19228	2.62234	HIT zinc finger, putative	N/A	N/A	chromatin remodeling;histone exchange	Swr1 complex;nucleoplasm;nucleus	histone deacetylase binding;nucleosome binding	histone exchange;regulation of histone deacetylation	30.8484	30.7685	29.7818	30.8589	30.8484	30.7685	29.7818	30.8589	4					27.4301	27.277	25.6954	25.0859	0
Tb927.8.3410	Tb927.8.3410	-0,12	3.93771	2.67031	Inositol hexakisphosphate, putative	N/A	N/A	N/A	cytoplasm;paraflagellar rod	protein tyrosine phosphatase activity	N/A	30.2929	30.4383	29.9602	30.9315	30.2929	30.4383	29.9602	30.9315	4					27.4037	27.1788	26.0758	25.2136	0
Tb927.7.2940;Tb927.7.2930;Tb927.7.2920;Tb927.7.2910;Tb927.7.2900;Tb927.7.2890;Tb927.7.2880;Tb927.7.2870;Tb927.7.2860;Tb927.7.2850;Tb927.7.2840;Tb927.7.2830;Tb927.7.2820	Tb927.7.2940	1.02	3.8839	2.36587	histone H2A, putative	nucleosome	DNA binding;protein heterodimerization activity	N/A	nucleoplasm;nucleus	DNA binding	chromatin organization;chromatin silencing;chromosome organization	29.3976	29.7337	32.3501	30.0053	29.3976	29.7337	32.3501	30.0053	4					27.3905	27.1187	26.2334	25.2085	0
Tb927.9.8420;Tb927.9.8070	Tb927.9.8420	-2,98	3.87317	2.15536	QM-like protein	ribosome	structural constituent of ribosome	translation	cytoplasm;cytosolic large ribosomal subunit;ribosome	structural constituent of ribosome	ribosomal large subunit assembly;translation	30.2129	30.2318	30.4354	30.048	30.2129	30.2318	30.4354	30.048	4					27.4237	27.3668	25.4542	25.1907	0
Tb927.9.9940	Tb927.9.9940	-3,30	3.44736	2.34116	parkin coregulated gene protein	N/A	N/A	N/A	axoneme;cilium	Hsp70 protein binding;Hsp90 protein binding;chaperone binding	cilium-dependent cell motility;negative regulation of cell death	29.7241	29.4643	30.3371	29.8439	29.7241	29.4643	30.3371	29.8439	4					27.3822	27.111	26.0112	25.0757	0
Tb927.10.1100;Tb927.6.4690	Tb927.10.1100	-	3.44722	2.19703	60S ribosomal protein L9, putative	ribosome	rRNA binding;structural constituent of ribosome	translation	cytoplasm;cytosolic large ribosomal subunit;nucleolus;ribosome	structural constituent of ribosome	cytoplasmic translation;ribosome biogenesis;translation	29.9415	29.8973	29.6285	29.6812	29.9415	29.8973	29.6285	29.6812	4					27.3916	26.9927	25.8606	25.1149	0
Tb927.9.6070;Tb927.10.11540	Tb927.9.6070	-	3.43735	2.00545	40S ribosomal protein S3, putative	small ribosomal subunit	RNA binding;structural constituent of ribosome	translation	cytoplasm;cytosolic small ribosomal subunit;kinetoplast;mitochondrion;nucleus	mRNA binding;nucleic acid binding;structural constituent of ribosome	ribosome biogenesis;translation	29.9816	29.6754	29.5658	29.6548	29.9816	29.6754	29.5658	29.6548	4					27.4066	27.2357	25.4035	25.0822	0
Tb927.11.11330;Tb11.v5.1035;Tb11.v5.1034;Tb927.11.11290	Tb927.11.11330	-2,09	3.43392	3.3191	heat shock protein 70	N/A	N/A	N/A	ciliary plasm;cytoplasm;glycosome	ATPase activity	protein folding;response to heat	35.7778	35.4446	34.8004	35.6742	35.7778	35.4446	34.8004	35.6742	4	31.1197	31.8833	32.0817	32.8768	31.1197	31.8833	32.0817	32.8768	4
Tb927.3.4070;Tb927.3.4080;Tb927.3.4100;Tb927.3.4090;Tb927.3.4110	Tb927.3.4070	-4,04	3.38443	3.06766	Pyruvate transporter, putative	N/A	N/A	N/A	cytoplasm	N/A	N/A	30.7784	30.4806	29.5154	30.5335	30.7784	30.4806	29.5154	30.5335	4				27.41	27.4128	27.237	25.7104	27.41	1
Tb927.3.3300	Tb927.3.3300	-2,16	3.20758	2.2646	Flagellum attachment zone protein 19	N/A	N/A	N/A	cilium;flagellum attachment zone;protein-containing complex	N/A	N/A	28.6282	29.6477	30.8725	28.8366	28.6282	29.6477	30.8725	28.8366	4					27.3932	27.0987	25.3416	25.3213	0
Tb927.10.3940;Tb11.v5.0501;Tb927.10.3930	Tb927.10.3940	-	3.15298	2.06909	40S ribosomal protein S3A, putative	cytosolic small ribosomal subunit;ribosome	structural constituent of ribosome	translation	cytosol;nucleoplasm;ribosome	mRNA binding;structural constituent of ribosome	translation	29.544	29.6425	29.855	29.6286	29.544	29.6425	29.855	29.6286	4					27.3955	27.329	26.1143	25.2193	0
Tb927.11.2060;Tb927.11.2050	Tb927.11.2060	-	3.12697	1.87333	60S acidic ribosomal protein P0, putative	N/A	N/A	ribosome biogenesis	cytoplasm;cytosolic large ribosomal subunit;large ribosomal subunit	large ribosomal subunit rRNA binding;protein-containing complex binding;structural constituent of ribosome	cytoplasmic translation;ribosomal large subunit assembly;translation	29.7721	29.3511	28.9147	29.4302	29.7721	29.3511	28.9147	29.4302	4					27.4135	27.2944	25.1527	25.0997	0
Tb927.11.5830	Tb927.11.5830	N/A	3.05956	2.05556	YL1 nuclear protein, putative	nucleus	N/A	chromatin remodeling;histone exchange;regulation of transcription, DNA-templated	cytoplasm;nucleoplasm;transport vesicle	N/A	N/A	29.5503	29.462	28.5324	29.5851	29.5503	29.462	28.5324	29.5851	4					27.3864	27.095	25.363	25.0471	0
Tb927.5.1110;Tb927.11.16280	Tb927.5.1110	-	2.83386	2.08763	60S ribosomal protein L8, putative	ribosome	structural constituent of ribosome	translation	cytoplasm;cytosolic large ribosomal subunit;nucleolus;ribosome	RNA binding;protein-containing complex binding;structural constituent of ribosome	cytoplasmic translation;translation	29.1904	29.0638	29.8658	28.918	29.1904	29.0638	29.8658	28.918	4					27.4064	27.2257	25.8542	25.2162	0
Tb927.11.3600;Tb927.11.3590;Tb11.v5.1059	Tb927.11.3600	-	2.83329	1.9241	40S ribosomal protein S4, putative	ribosome	RNA binding;rRNA binding;structural constituent of ribosome	translation	cytoplasm;cytosolic small ribosomal subunit;nucleolus;ribosome	RNA binding;mRNA binding;protein-containing complex binding;structural constituent of ribosome	translation	29.1685	29.2305	29.2372	29.3195	29.1685	29.2305	29.2372	29.3195	4					27.4026	27.0481	26.0762	25.0956	0
Tb927.10.6370;Tb927.10.220	Tb927.10.6370	-	2.82269	1.87831	60S ribosomal proteins L37, putative	ribosome	structural constituent of ribosome	translation	cytoplasm;nucleolus;ribosome	structural constituent of ribosome;zinc ion binding	translation	28.4188	29.3511	29.6586	28.3852	28.4188	29.3511	29.6586	28.3852	4					27.3986	27.0384	25.0201	25.0659	0
Tb927.11.8200	Tb927.11.8200	-	2.82246	2.07228	ribosomal protein S26, putative	ribosome	structural constituent of ribosome	translation	cytosolic small ribosomal subunit;ribosome	mRNA binding;structural constituent of ribosome	translation	28.5684	29.2691	29.7808	28.9595	28.5684	29.2691	29.7808	28.9595	4					27.4324	27.0311	25.7714	25.0529	0
Tb927.7.6360	Tb927.7.6360	1.57	2.75183	1.79717	histone H2A variant Z	nucleosome	DNA binding;protein heterodimerization activity	N/A	nucleoplasm;nucleus	DNA binding	chromatin organization;chromatin silencing;chromosome organization;transcription initiation from RNA polymerase II promoter	29.2359	29.0214	28.6929	29.2964	29.2359	29.0214	28.6929	29.2964	4					27.4251	27.2283	25.3791	25.2067	0
Tb927.7.5180;Tb927.7.5170	Tb927.7.5180	-	2.62444	1.96199	60S ribosomal protein L23a, putative	ribosome	rRNA binding;structural constituent of ribosome	translation	cytoplasm;cytosolic large ribosomal subunit;nucleolus;ribosome	RNA binding;structural constituent of ribosome	ribosomal large subunit assembly;ribosome biogenesis;translation	28.7658	29.2902	29.5997	28.8698	28.7658	29.2902	29.5997	28.8698	4					27.4164	27.2996	26.1303	25.1816	0
Tb927.10.5340;Tb927.10.5330;Tb11.v5.1060;Tb11.v5.0243	Tb927.10.5340	-	2.61715	1.58815	40S ribosomal protein S18, putative	ribosome	RNA binding;nucleic acid binding;structural constituent of ribosome	translation	cytoplasm;cytosol;intracellular anatomical structure;nuclear lumen;organellar small ribosomal subunit;ribosome;small ribosomal subunit	RNA binding;mRNA binding;protein-containing complex binding;structural constituent of ribosome	translation	28.8503	28.9884	28.9159	28.8457	28.8503	28.9884	28.9159	28.8457	4					27.4443	27.3202	25.2608	25.1064	0
Tb927.11.3240	Tb927.11.3240	-1,17	2.55794	1.93704	T-complex protein 1, zeta subunit, putative	N/A	ATP binding;unfolded protein binding	protein folding	chaperonin-containing T-complex;cytoplasm	unfolded protein binding	protein folding;regulation of cell cycle	29.461	29.1918	28.4387	29.2295	29.461	29.1918	28.4387	29.2295	4					27.4	27.3069	26.2709	25.1113	0
Tb927.11.6300	Tb927.11.6300	-	2.50321	1.69381	40S ribosomal protein S5, putative	small ribosomal subunit	RNA binding;structural constituent of ribosome	translation	cytoplasm;cytosolic small ribosomal subunit;nucleolus;ribosome	mRNA binding;rRNA binding;structural constituent of ribosome	ribosomal small subunit assembly;translation	28.7396	28.9397	29.0277	28.8248	28.7396	28.9397	29.0277	28.8248	4					27.432	27.2197	25.7303	25.137	0
Tb927.10.5480;Tb927.10.5460	Tb927.10.5480	-	2.42416	1.63081	60S ribosomal protein L24, putative	N/A	N/A	N/A	cytoplasm;cytosolic large ribosomal subunit;intracellular anatomical structure;ribosome	RNA binding;structural constituent of ribosome	assembly of large subunit precursor of preribosome;ribosomal large subunit assembly;translation	28.4975	28.6544	29.1207	28.7853	28.4975	28.6544	29.1207	28.7853	4					27.3961	27.3027	25.5746	25.0878	0
Tb11.v5.0537;Tb927.11.9920;Tb11.01.1680.v5	Tb11.v5.0537	-1,55	2.40852	1.81007	polyubiquitin, putative	N/A	protein binding	N/A	N/A	N/A	N/A	28.5403	28.5257	29.406	28.3036	28.5403	28.5257	29.406	28.3036	4					27.3977	27.0561	25.5407	25.1471	0
Tb927.10.3990	Tb927.10.3990	-0,16	2.37593	1.68184	DHH1	N/A	ATP binding;helicase activity;nucleic acid binding	N/A	P-body;cytoplasm;cytoplasmic stress granule	ATP binding;helicase activity;mRNA binding	P-body assembly;nucleobase-containing compound metabolic process;stress granule assembly	28.8072	28.864	28.0672	28.9079	28.8072	28.864	28.0672	28.9079	4					27.429	27.0868	25.6306	24.9962	0
Tb927.9.12800	Tb927.9.12800	?	2.33805	1.61744	hypothetical protein, conserved	N/A	N/A	N/A	axoneme;cytoplasm	N/A	N/A	28.6889	28.6046	28.2457	28.7293	28.6889	28.6046	28.2457	28.7293	4					27.4216	26.9908	25.259	25.2448	0
Tb927.10.16120	Tb927.10.16120	-1,11	2.32448	1.69676	inosine-5'-monophosphate dehydrogenase	N/A	IMP dehydrogenase activity;catalytic activity;oxidoreductase activity	obsolete oxidation-reduction process;purine nucleotide biosynthetic process	ciliary plasm;cytoplasm;glycosome	IMP dehydrogenase activity	purine ribonucleotide biosynthetic process	28.1583	28.7667	29.3731	28.5146	28.1583	28.7667	29.3731	28.5146	4					27.4218	27.3148	25.5999	25.1783	0
Tb927.1.120;Tb09.v4.0067	Tb927.1.120	1,47	2.31994	1.61173	retrotransposon hot spot protein 4 (RHS4), putative	N/A	N/A	N/A	cytoplasm;nucleolus;nucleus	mRNA binding	mRNA export from nucleus;mRNA transcription by RNA polymerase II;mitotic cell cycle arrest	28.9341	28.8536	28.3615	28.5522	28.9341	28.8536	28.3615	28.5522	4					27.4186	27.2821	25.4391	25.2818	0
Tb927.9.10310	Tb927.9.10310	-	2.29465	1.55191	mitochondrial carrier protein 11	N/A	N/A	N/A	cytoplasm;integral component of mitochondrial inner membrane;kinetoplast;mitochondrial inner membrane;mitochondrion	inorganic phosphate transmembrane transporter activity;phosphate:proton symporter activity;protein-containing complex binding	cell morphogenesis;cytokinesis;mitochondrial ATP synthesis coupled proton transport;nucleus organization;phosphate ion transmembrane transport;regulation of mitochondrial membrane potential	28.8333	28.7584	28.074	28.669	28.8333	28.7584	28.074	28.669	4					27.4119	27.2663	25.328	25.1499	0
Tb11.v5.0996;Tb11.1220;Tb927.10.15250	Tb11.v5.0996	-2,59	2.22727	1.53206	hypothetical protein, conserved	N/A	protein binding	N/A	N/A	N/A	N/A	28.1175	28.4399	30.2683	27.7816	28.1175	28.4399	30.2683	27.7816	4					27.4063	27.2791	25.8762	25.1366	0
Tb927.7.710	Tb927.7.710	-2,63	2.17652	1.69071	heat shock 70 kDa protein, putative	N/A	N/A	N/A	axoneme;cilium;cytoplasm	ATP binding;ATPase activity;heat shock protein binding;misfolded protein binding;protein folding chaperone;unfolded protein binding	cellular response to unfolded protein;chaperone cofactor-dependent protein refolding;protein refolding;response to unfolded protein	28.9031	28.6258	28.1864	28.5785	28.9031	28.6258	28.1864	28.5785	4					27.422	27.1087	25.7977	25.2592	0
Tb927.10.12330	Tb927.10.12330	-0,90	2.02319	1.50575	zinc finger protein family member, putative	N/A	metal ion binding	N/A	cytoplasm	RNA binding	posttranscriptional regulation of gene expression	28.1398	28.2314	28.1429	29.1012	28.1398	28.2314	28.1429	29.1012	4					27.4065	27.2732	25.779	25.0639	0
Tb927.3.3560	Tb927.3.3560	-5,05	2.01038	1.4742	U-box domain containing protein, putative	N/A	ubiquitin-protein transferase activity	protein ubiquitination	axoneme;ciliary basal body;cytoplasm	N/A	N/A	29.5127	28.8076	27.1226	28.5103	29.5127	28.8076	27.1226	28.5103	4					27.4364	27.3039	25.9154	25.2559	0
Tb927.10.11390	Tb927.10.11390	-	1.96776	1.3638	60S ribosomal protein L6, putative	ribosome	structural constituent of ribosome	translation	cytoplasm;cytosolic large ribosomal subunit;intracellular anatomical structure;nucleolus;organellar large ribosomal subunit	RNA binding;phosphate ion binding;structural constituent of ribosome	cytoplasmic translation;ribosomal large subunit assembly;translation	28.2341	28.2736	28.2519	28.267	28.2341	28.2736	28.2519	28.267	4					27.4422	27.1427	25.3509	25.2198	0
Tb927.11.14130;Tb927.10.3840	Tb927.11.14130	-	1.96092	1.49935	ribosomal protein L18, putative	ribosome	structural constituent of ribosome	translation	cytoplasm;cytosolic large ribosomal subunit;nucleolus;ribosome	mRNA binding;structural constituent of ribosome	translation	28.2502	28.1729	28.2647	28.5224	28.2502	28.1729	28.2647	28.5224	4					27.4163	27.0158	25.7319	25.2026	0
Tb927.4.1800;Tb927.4.1790	Tb927.4.1800	-	1.85859	1.41728	Mitochondrial ribosomal protein L3	ribosome	structural constituent of ribosome	translation	cytosolic large ribosomal subunit;mitochondrial large ribosomal subunit	RNA binding;structural constituent of ribosome	ribosomal large subunit assembly	27.2867	28.35	28.3039	28.525	27.2867	28.35	28.3039	28.525	4					27.4531	27.0066	25.2767	25.2949	0
Tb927.10.2610	Tb927.10.2610	?	1.84525	1.37759	Domain of unknown function (DUF1935), putative	N/A	N/A	N/A	cell tip;cilium;flagellum attachment zone	N/A	N/A	28.3223	28.1195	28.1183	28.351	28.3223	28.1195	28.1183	28.351	4					27.4143	27.2002	25.703	25.2127	0
Tb927.11.3070	Tb927.11.3070	-	1.81167	1.6075	ribosome assembly protein RRB1, putative	N/A	protein binding	N/A	nucleolus;nucleus	N/A	ribosome biogenesis	27.9431	28.379	27.7039	28.9318	27.9431	28.379	27.7039	28.9318	4					27.4062	27.0188	26.0287	25.2574	0
Tb927.11.11370;Tb927.11.11360	Tb927.11.11370	-1,09	1.79371	1.41477	receptor for activated C kinase 1	N/A	protein binding	N/A	cytoplasm;cytosol;cytosolic small ribosomal subunit;nucleus;ribosome	enzyme binding;mRNA binding;protein kinase C binding;ribosome binding	apoptotic process;positive regulation of protein phosphorylation;rescue of stalled ribosome	28.3441	28.3733	27.7853	28.5519	28.3441	28.3733	27.7853	28.5519	4					27.4129	27.3109	25.9268	25.2291	0
Tb927.11.6510;Tb927.11.6500	Tb927.11.6510		-1.6784	1.38893	40S ribosomal protein S21, putative	ribosome	structural constituent of ribosome	translation	cytoplasm;cytosolic small ribosomal subunit;ribosome	structural constituent of ribosome	endonucleolytic cleavage in ITS1 to separate SSU-rRNA from 5.8S rRNA and LSU-rRNA from tricistronic rRNA transcript (SSU-rRNA, 5.8S rRNA, LSU-rRNA);endonucleolytic cleavage to generate mature 3'-end of SSU-rRNA from (SSU-rRNA, 5.8S rRNA, LSU-rRNA);translation	24.2897	24.974	25.1354	24.7244	24.2897	24.974	25.1354	24.7244	4					27.4084	27.2078	25.993	25.2279	0
Tb927.7.4520;Tb11.v5.0265	Tb927.7.4520		-1.78943	1.51412	Thioredoxin-like, putative	N/A	N/A	N/A	ciliary plasm;cytoplasm;mitochondrion;nucleoplasm	N/A	posttranscriptional regulation of gene expression	25.2461	25.0889	23.7897	24.6083	25.2461	25.0889	23.7897	24.6083	4					27.4065	27.0606	26.3142	25.1095	0
Tb927.9.6530	Tb927.9.6530		-2.01721	1.44404	hypothetical protein	N/A	N/A	N/A	cytoplasm	N/A	N/A	25.0161	24.2367		24.7175	25.0161	24.2367	23.0729	24.7175	3					27.4227	27.1666	25.3721	25.1506	0
Tb927.9.14370;Tb927.8.6180	Tb927.9.14370		-2.02594	1.67503	60S ribosomal protein L26, putative	large ribosomal subunit	RNA binding;structural constituent of ribosome	translation	cytoplasm;cytosolic large ribosomal subunit;nucleolus	RNA binding;structural constituent of ribosome	cytoplasmic translation;ribosomal large subunit biogenesis;translation	24.7374	24.8779	25.0459		24.7374	24.8779	25.0459	23.1215	3					27.4211	27.0031	26.2032	25.2589	0
Tb927.5.3800	Tb927.5.3800		-2.07069	1.51264	glutamine hydrolysing (not ammonia-dependent) carbomoyl phosphate synthase, putative	N/A	ATP binding;argininosuccinate synthase activity;carbamoyl-phosphate synthase (glutamine-hydrolyzing) activity;metal ion binding	'de novo' pyrimidine nucleobase biosynthetic process;arginine biosynthetic process;glutamine metabolic process;nitrogen compound metabolic process	cytoplasm	N/A	glutamine metabolic process;nitrogen compound metabolic process	25.3558	24.4126		24.7161	25.3558	24.4126	23.0368	24.7161	3					27.4337	27.1827	26.1521	25.0355	0
Tb927.9.13990	Tb927.9.13990		-2.07758	1.69531	RNA-binding protein, putative	N/A	nucleic acid binding	N/A	cytoplasm;nucleus;ribonucleoprotein complex	RNA binding;mRNA binding	RNA processing;posttranscriptional regulation of gene expression		24.4582	24.8632	24.3689	23.3228	24.4582	24.8632	24.3689	3					27.4176	26.9976	25.7375	25.1708	0
Tb927.9.8740	Tb927.9.8740		-2.14861	1.46624	Double RNA binding domain protein 3	N/A	nucleic acid binding	N/A	cytoplasm;cytosol;nucleoplasm;nucleus;polysome;ribonucleoprotein complex	mRNA 3'-UTR binding;mRNA binding;telomeric DNA binding	RNA processing;mRNA cis splicing, via spliceosome;mRNA stabilization;mRNA trans splicing, via spliceosome;posttranscriptional regulation of gene expression	25.3451	25.5487		24.8526	25.3451	25.5487	22.925	24.8526	3			27.2694		27.4083	27.2664	27.2694	25.3217	1
Tb927.11.4900	Tb927.11.4900		-2.26018	1.76272	WD40/YVTN repeat-like-containing protein	N/A	protein binding	N/A	cytoplasm	N/A	N/A	24.6657	24.2948		24.4705	24.6657	24.2948	23.1228	24.4705	3					27.4178	27.2534	25.6747	25.2487	0
Tb927.9.14240;Tb11.v5.0621	Tb927.9.14240		-2.28035	1.34022	Nucleoporin NUP82	N/A	N/A	N/A	nuclear pore;nuclear pore outer ring;nucleus	N/A	N/A	25.4123	24.7784			25.4123	24.7784	22.8451	22.7649	2					27.4553	27.0743	25.1073	25.2853	0
Tb927.4.760	Tb927.4.760		-2.30219	1.76944	AP-1 adapter complex gamma subunit, putative	AP-1 adaptor complex;Golgi apparatus;membrane coat	N/A	intracellular protein transport;vesicle-mediated transport	AP-1 adaptor complex;cytoplasm;transport vesicle	cargo adaptor activity;clathrin adaptor activity	Golgi to vacuole transport;receptor-mediated endocytosis;response to drug	24.968	24.4773		24.4664	24.968	24.4773	22.6699	24.4664	3					27.397	27.0216	26.1759	25.1959	0
Tb927.4.1540	Tb927.4.1540		-2.31732	1.39645	NAD dependent epimerase/dehydratase family, putative	integral component of membrane	catalytic activity	N/A	mitochondrial outer membrane;mitochondrion	N/A	posttranscriptional regulation of gene expression	25.2126	25.232			25.2126	25.232	22.7755	23.1324	2					27.4181	27.4073	25.6589	25.1374	0
Tb927.10.540;Tb11.v5.0414	Tb927.10.540		-2.31921	1.34475	ATP-dependent RNA helicase SUB2, putative	N/A	ATP binding;helicase activity;nucleic acid binding	N/A	nucleoplasm;nucleus	ATP binding;RNA binding;RNA helicase activity;RNA polymerase I core binding;RNA polymerase II complex binding;helicase activity;mRNA binding	mRNA metabolic process	25.3442	25.2005			25.3442	25.2005	22.8622	22.6681	2					27.4074	26.986	25.8886	25.0699	0
Tb927.7.6610	Tb927.7.6610		-2.34335	1.42156	hypothetical protein, conserved	N/A	protein binding	N/A	N/A	N/A	N/A		25.4273	24.2302		23.2461	25.4273	24.2302	22.5075	2					27.396	27.1186	25.0417	25.2282	0
Tb927.6.1500	Tb927.6.1500		-2.38166	1.72178	alkyl-dihydroxyacetone phosphate synthase	N/A	FAD binding;catalytic activity;flavin adenine dinucleotide binding;oxidoreductase activity	obsolete oxidation-reduction process	cytoplasm;endoplasmic reticulum;glycosome;glycosome lumen	alkylglycerone-phosphate synthase activity	ether lipid biosynthetic process		24.5248	24.6692		23.1668	24.5248	24.6692	23.0941	2					27.4064	27.1003	25.296	25.1789	0
Tb927.11.7213;Tb11.02.5080b	Tb927.11.7213		-2.41573	1.67804	Endoplasmic Reticulum-Golgi Intermediate Compartment (ERGIC)/Endoplasmic reticulum vesicle transporter, putative	integral component of membrane	N/A	N/A	COPII-coated ER to Golgi transport vesicle;cytoplasm;endoplasmic reticulum;transport vesicle	N/A	N/A	24.7722			24.4777	24.7722	23.1288	23.0623	24.4777	2					27.4071	27.2474	25.3186	25.1307	0
Tb927.7.3040	Tb927.7.3040		-2.42312	1.6659	F-box and WD40 domain containing protein	ribosome	protein binding	N/A	cytoplasm;cytoplasmic stress granule;nucleolus	N/A	positive regulation of transcription by RNA polymerase I;rRNA processing	24.7798	24.3629			24.7798	24.3629	22.905	23.1405	2					27.4321	27.1148	25.2817	25.0521	0
Tb927.8.4890	Tb927.8.4890		-2.42576	1.35017	pol-associated gene 1	endoplasmic reticulum	oxidoreductase activity, acting on a sulfur group of donors, disulfide as acceptor;protein disulfide isomerase activity	obsolete oxidation-reduction process	ciliary plasm;cytoplasm;endoplasmic reticulum membrane;integral component of membrane;nuclear lumen;nucleus	disulfide oxidoreductase activity;protein disulfide isomerase activity;protein disulfide oxidoreductase activity	protein folding in endoplasmic reticulum	25.3978			25.2304	25.3978	23.1144	22.3201	25.2304	2					27.4352	27.1109	26.0185	25.2011	0
Tb927.11.16810	Tb927.11.16810		-2.49638	2.10562	dynein light intermediate chain D1bLIC, putative	cytoplasmic dynein complex;microtubule	N/A	intraciliary retrograde transport;intraciliary transport involved in cilium assembly	axoneme;ciliary basal body;cytoplasmic dynein complex;intraciliary transport particle	dynein heavy chain binding	intraciliary retrograde transport;intraciliary transport involved in cilium assembly	24.5159	23.9418		24.3756	24.5159	23.9418	22.8599	24.3756	3					27.3964	27.0423	25.9929	25.2471	0
Tb11.v5.0820;Tb927.2.4610;Tb927.2.4590	Tb11.v5.0820		-2.5027	1.5154	branched-chain amino acid aminotransferase, putative	N/A	branched-chain-amino-acid transaminase activity;catalytic activity	branched-chain amino acid metabolic process	N/A	N/A	N/A	25.013	25.2917			25.013	25.2917	22.8103	22.718	2					27.4002	27.2553	26.008	25.1802	0
Tb927.10.14010	Tb927.10.14010		-2.54874	1.83161	tubulin cofactor C domain-containing protein RP2	microtubule organizing center	GTPase activator activity;protein binding	cell morphogenesis;microtubule anchoring	Y-shaped link;ciliary basal body;cilium;periciliary membrane compartment	GTPase activator activity	cell morphogenesis;motile cilium assembly;post-Golgi vesicle-mediated transport;spindle assembly	24.7997		24.3553		24.7997	23.2043	24.3553	22.5646	2					27.4035	27.0336	25.4189	25.2629	0
Tb927.8.1870	Tb927.8.1870		-2.56657	1.43404	Golgi/lysosome glycoprotein 1	integral component of membrane	N/A	N/A	Golgi apparatus;lysosomal membrane;lysosome;transport vesicle	N/A	N/A	25.1072	25.261		24.8832	25.1072	25.261	22.2834	24.8832	3				28.1348	27.4504	27.1044	25.1114	28.1348	1
Tb927.10.5620;Tb11.v5.0531	Tb927.10.5620		-2.58114	5.77741	fructose-bisphosphate aldolase, glycosomal	N/A	catalytic activity;fructose-bisphosphate aldolase activity	glycolytic process	cytosol;glycosome	fructose-bisphosphate aldolase activity	fructose 1,6-bisphosphate metabolic process;glycolytic process	30.4488	30.4694	30.561	30.2904	30.4488	30.4694	30.561	30.2904	4	33.277	32.9937	32.9503	32.8733	33.277	32.9937	32.9503	32.8733	4
Tb927.7.7460	Tb927.7.7460		-2.59576	1.75288	hypothetical protein, conserved	N/A	N/A	N/A	ciliary plasm;cytoplasm;nucleus	cullin family protein binding;mRNA binding	SCF-dependent proteasomal ubiquitin-dependent protein catabolic process	23.8445	24.1946	23.5206	23.539	23.8445	24.1946	23.5206	23.539	4					27.4408	27.2941	25.6155	25.1313	0
Tb927.4.2530	Tb927.4.2530		-2.60137	1.58157	hypothetical protein, conserved	N/A	N/A	N/A	N/A	N/A	N/A	24.9366	25.047			24.9366	25.047	22.591	22.5606	2					27.3819	27.0245	25.9481	25.1861	0
Tb927.11.7780	Tb927.11.7780		-2.66786	1.69139	Mitochondrial import receptor subunit ATOM46	integral component of membrane	N/A	N/A	mitochondrial outer membrane;mitochondrial outer membrane translocase complex;mitochondrion	N/A	protein import into mitochondrial matrix;protein targeting to mitochondrion	24.7436	24.2684			24.7436	24.2684	22.5941	22.5819	2					27.4057	27.2212	25.0946	25.1377	0
Tb927.9.7540	Tb927.9.7540		-2.69581	2.02457	cysteine peptidase, Clan CA, family C2, putative	N/A	calcium-dependent cysteine-type endopeptidase activity	proteolysis	ciliary tip;cilium;intracellular anatomical structure	calcium-dependent cysteine-type endopeptidase activity	proteolysis		24.1104		24.1942	23.3938	24.1104	22.6396	24.1942	2					27.4361	27.004	25.6175	25.0636	0
Tb927.2.2970	Tb927.2.2970		-2.70133	1.7519	mitochondrial carrier protein	integral component of membrane	N/A	N/A	antipodal site;mitochondrial inner membrane;mitochondrion	guanine nucleotide transmembrane transporter activity	transport	25.0246			24.2834	25.0246	23.0435	22.251	24.2834	2					27.4497	27.0962	25.7443	25.1177	0
Tb927.3.3180;Tb11.v5.0584	Tb927.3.3180		-2.80265	1.98866	Nucleoporin NUP98	N/A	N/A	N/A	nuclear pore;nuclear pore central transport channel;nucleus	N/A	N/A	24.3963	24.3451			24.3963	24.3451	22.5183	22.8679	2					27.3876	27.2098	25.6823	25.0585	0
Tb927.3.5520	Tb927.3.5520		-2.80834	1.85733	26S proteasome regulatory non-ATPase subunit	proteasome complex	enzyme regulator activity	regulation of protein catabolic process	cytoplasm;nucleoplasm;nucleus;proteasome regulatory particle, base subcomplex;proteasome storage granule	N/A	proteasome-mediated ubiquitin-dependent protein catabolic process	24.0212	23.7236			24.0212	23.7236	22.946	22.9263	2					27.448	27.1246	25.2819	24.9957	0
Tb927.5.1810;Tb927.5.1830	Tb927.5.1810		-2.91888	2.29477	lysosomal/endosomal membrane protein p67	integral component of membrane	phospholipase activity	N/A	extracellular region;transport vesicle	phospholipase activity	phospholipid catabolic process;response to drug		24.158		24.1438	23.607	24.158	22.4814	24.1438	2					27.432	27.3052	26.0844	25.2442	0
Tb927.6.2640	Tb927.6.2640		-3.01685	2.26616	importin alpha subunit, putative	cytoplasm	nuclear import signal receptor activity;protein binding	protein import into nucleus	nuclear pore;nucleolus;nucleoplasm;nucleus	nuclear import signal receptor activity;nuclear localization sequence binding	NLS-bearing protein import into nucleus		23.8067		23.8326	23.4203	23.8067	22.9196	23.8326	2					27.4434	27.2228	26.1386	25.2417	0
Tb927.2.5160	Tb927.2.5160		-3.10014	4.32786	Chaperone protein DnaJ 2	N/A	ATP binding;heat shock protein binding;unfolded protein binding	protein folding;response to heat	ciliary plasm;cytoplasm;cytosol;nucleoplasm;transport vesicle	chaperone binding;protein-containing complex binding;unfolded protein binding	cellular response to heat;protein folding;response to heat	27.2278	26.9174	26.4139	26.9259	27.2278	26.9174	26.4139	26.9259	4	29.3772	30.3068	29.8999	30.3017	29.3772	30.3068	29.8999	30.3017	4
Tb927.8.890	Tb927.8.890		-3.19226	2.71929	Ras-related protein Rab1A	N/A	GTP binding;GTPase activity	N/A	ciliary pocket;endomembrane system;transport vesicle	GTPase activity	intracellular protein transport;posttranscriptional regulation of gene expression;small GTPase mediated signal transduction	27.6897	27.0546	25.9895	26.9993	27.6897	27.0546	25.9895	26.9993	4	30.0384	30.0883	29.991	30.3843	30.0384	30.0883	29.991	30.3843	4
Tb927.8.3100	Tb927.8.3100		-3.32552	2.3336	coronin, putative	N/A	protein binding	N/A	cell surface;cell tip;ciliary basal body;ciliary pocket;cytoplasm;transport vesicle	actin binding;kinesin binding;microtubule binding	microtubule cytoskeleton organization;microtubule-based process	23.5293			23.3351	23.5293	23.0723	22.7352	23.3351	2					27.4397	27.2497	25.9735	25.3111	0
Tb927.10.6510;Tb927.10.6400	Tb927.10.6510		-3.81856	3.12449	chaperonin HSP60, mitochondrial precursor	N/A	ATP binding	protein folding;protein refolding	cytoplasm;mitochondrion	unfolded protein binding	protein folding;protein import into mitochondrial matrix;protein-containing complex assembly	29.1344	28.7913	28.9617	28.7008	29.1344	28.7913	28.9617	28.7008	4	31.7294	32.9904	33	33.1426	31.7294	32.9904	33	33.1426	4
Tb927.11.880	Tb927.11.880		-3.86959	4.70946	cyclophilin a	N/A	peptidyl-prolyl cis-trans isomerase activity	protein folding;protein peptidyl-prolyl isomerization	ciliary plasm;cilium;cytoplasm;cytosol;nuclear lumen	cyclosporin A binding;peptidyl-prolyl cis-trans isomerase activity	protein folding;protein peptidyl-prolyl isomerization	27.193	27.5254	26.4476	27.3141	27.193	27.5254	26.4476	27.3141	4	30.5321	31.3062	31.3941	30.726	30.5321	31.3062	31.3941	30.726	4
Tb927.11.11680	Tb927.11.11680		-4.67128	4.899	2-oxoglutarate dehydrogenase E2 component, putative	N/A	transferase activity, transferring acyl groups	N/A	ciliary basal body;cytoplasm;mitochondrion	N/A	N/A					23.3387	23.1522	22.6828	22.6924	0			28.1493	27.914	27.4412	27.0469	28.1493	27.914	2
Tb927.7.180	Tb927.7.180		-5.15069	5.15137	Trypanosomal VSG domain containing protein, putative	plasma membrane	N/A	N/A	N/A	N/A	N/A					23.4266	23.2356	22.6092	22.7168	0		28.5547	28.4708	28.1457	27.4198	28.5547	28.4708	28.1457	3
Tb927.9.8410	Tb927.9.8410		-6.64005	5.13437	chaperone protein DnaJ, putative	N/A	ATP binding;heat shock protein binding;unfolded protein binding	protein folding;response to heat	mitochondrion	unfolded protein binding	protein folding					23.5479	23.1627	22.6167	22.8793	0	28.8025	30.1946	29.7975	29.9721	28.8025	30.1946	29.7975	29.9721	4
Tb927.11.4100	Tb927.11.4100		-8.37774	6.35069	variant surface glycoprotein (VSG), putative	N/A	N/A	N/A	N/A	N/A	N/A					23.5687	23.1795	22.4654	22.5294	0	30.7235	31.3307	31.3028	31.8968	30.7235	31.3307	31.3028	31.8968	4

## Sheet: YEATS_vs_Ct
Protein.IDs	my_label	NES	difference_YEATS_Ct	log10.pvalue_YEATS_Ct	Product Description	Computed GO Components	Computed GO Functions	Computed GO Processes	Curated GO Components	Curated GO Functions	Curated GO Processes	log2.LFQ.intensity.YEATS_01	log2.LFQ.intensity.YEATS_02	log2.LFQ.intensity.YEATS_03	log2.LFQ.intensity.YEATS_04	imputed.log2.LFQ.intensity.YEATS_01	imputed.log2.LFQ.intensity.YEATS_02	imputed.log2.LFQ.intensity.YEATS_03	imputed.log2.LFQ.intensity.YEATS_04	value_count_YEATS	log2.LFQ.intensity.Ct_01	log2.LFQ.intensity.Ct_02	log2.LFQ.intensity.Ct_03	log2.LFQ.intensity.Ct_04	imputed.log2.LFQ.intensity.Ct_01	imputed.log2.LFQ.intensity.Ct_02	imputed.log2.LFQ.intensity.Ct_03	imputed.log2.LFQ.intensity.Ct_04	value_count_Ct
Tb11.v5.0540;Tb927.4.4860;Tb927.4.4820;Tb927.4.4840	Tb11.v5.0540	-	-2.59778	1.78177	amino acid transporter 8, putative	N/A	N/A	N/A	N/A	N/A	N/A	24.8828			24.8746	24.8828	22.8847	22.8907	24.8746	2					27.406	27.3037	26.0633	25.1509	0
Tb927.1.1560;Tb11.v5.0464;Tb927.7.2500;Tb927.11.8350	Tb927.1.1560	-	-1.95901	1.51608	vesicular-fusion protein nsf, putative	N/A	ATP binding;ATPase activity;metal ion binding	SNARE complex disassembly	Golgi stack;transport vesicle	ATPase activity	Golgi to plasma membrane protein transport;Golgi vesicle docking;exocytosis;intra-Golgi vesicle-mediated transport		24.5922	24.8672	25.0951	23.2639	24.5922	24.8672	25.0951	3					27.3984	27.275	25.7363	25.2448	0
Tb927.1.2390;Tb927.1.2370;Tb927.1.2350;Tb927.1.2330;Tb11.v5.0469;Tb927.1.2410	Tb927.1.2390	-	-1.51336	3.54539	beta tubulin	microtubule	GTP binding;GTPase activity;structural constituent of cytoskeleton	microtubule-based process	cytoplasm;microtubule	GTP binding;structural constituent of cytoskeleton	microtubule cytoskeleton organization;microtubule-based process;mitotic cell cycle	34.6809	34.2732	34.373	34.3982	34.6809	34.2732	34.373	34.3982	4	36.3413	35.9363	35.6735	35.8275	36.3413	35.9363	35.6735	35.8275	4
Tb927.1.2550;Tb927.1.2530;Tb927.1.2510;Tb927.1.2490;Tb927.1.2470;Tb927.1.2450;Tb927.1.2430;Tb927.10.15350	Tb927.1.2550	2.04	2.50234	1.81724	histone H3, putative	nucleosome	DNA binding;protein heterodimerization activity	N/A	nucleoplasm;nucleus	DNA binding	N/A	29.1911	28.7936	28.8704	28.8961	29.1911	28.7936	28.8704	28.8961	4					27.449	27.1458	25.8627	25.2844	0
Tb927.1.4310	Tb927.1.4310	-	-1.95819	1.47479	Flagellum attachment zone protein 2	N/A	N/A	N/A	cell tip;cytoskeleton;flagellum attachment zone;protein-containing complex	protein binding	N/A	24.9159		24.6315	24.9793	24.9159	23.0952	24.6315	24.9793	3					27.415	27.0997	25.8921	25.0479	0
Tb927.10.10590;Tb927.10.10580;Tb927.10.10570;Tb927.10.10560;Tb927.10.10550;Tb927.10.10540;Tb927.10.10530;Tb927.10.10520;Tb927.10.10510;Tb927.10.10500;Tb927.10.10490;Tb927.10.10480;Tb927.10.10470;Tb927.10.10460	Tb927.10.10590	0.04	2.81272	1.97263	histone H2B, putative	nucleosome	DNA binding;protein heterodimerization activity	N/A	nucleoplasm;nucleus	DNA binding	chromosome organization;nucleosome assembly	29.6638	28.7444	29.3598	29.1231	29.6638	28.7444	29.3598	29.1231	4					27.4391	27.2946	25.6309	25.2757	0
Tb927.10.1100;Tb927.6.4690	Tb927.10.1100	-	2.86059	1.92645	60S ribosomal protein L9, putative	ribosome	rRNA binding;structural constituent of ribosome	translation	cytoplasm;cytosolic large ribosomal subunit;nucleolus;ribosome	structural constituent of ribosome	cytoplasmic translation;ribosome biogenesis;translation	29.2417	29.1456	29.2009	29.2139	29.2417	29.1456	29.2009	29.2139	4					27.3916	26.9927	25.8606	25.1149	0
Tb927.10.11300	Tb927.10.11300	-	-2.28351	1.52334	paraflagellar rod component, putative	N/A	N/A	N/A	ciliary plasm;cytoplasm;eukaryotic translation initiation factor 4F complex;nuclear lumen;paraflagellar rod	N/A	N/A	23.1187		24.7057	25.2619	23.1187	22.9086	24.7057	25.2619	3					27.4251	27.0446	25.4818	25.1774	0
Tb927.10.11690	Tb927.10.11690	4,89	6.51789	2.80587	YEATS family, putative	N/A	N/A	regulation of transcription, DNA-templated	nucleoplasm;nucleus	N/A	N/A	32.8582	32.7369	32.6663	32.6681	32.8582	32.7369	32.6663	32.6681	4					27.4276	27.0464	25.187	25.1968	0
Tb927.10.12510;Tb927.10.12500	Tb927.10.12510	-	-2.09815	1.35193	P-type H+-ATPase, putative	integral component of membrane	ATP binding;nucleotide binding;proton-exporting ATPase activity, phosphorylative mechanism	proton export across plasma membrane	ciliary pocket;pellicular membrane;plasma membrane	ATP binding;ATPase activity;ion transmembrane transporter activity, phosphorylative mechanism;proton-exporting ATPase activity, phosphorylative mechanism	proton transmembrane transport;regulation of intracellular pH;response to drug	25.1299		24.6664	25.0723	25.1299	22.4946	24.6664	25.0723	3					27.423	27.2386	25.9138	25.1806	0
Tb927.10.14750;Tb927.10.14630	Tb927.10.14750	-	-1.83643	1.43801	fibrillarin, putative	N/A	RNA binding;methyltransferase activity	rRNA processing	Cajal body;box C/D RNP complex;nucleus;small-subunit processome	RNA binding;histone-glutamine methyltransferase activity;phosphate ion binding;rRNA methyltransferase activity	box C/D RNA 3'-end processing;histone glutamine methylation;rRNA methylation;rRNA processing		25.1815	25.2802	24.8753	23.2571	25.1815	25.2802	24.8753	3					27.4037	27.0721	26.2926	25.1714	0
Tb927.10.14990	Tb927.10.14990	-	-2.18812	1.47893	intraflagellar transport protein 80	N/A	protein binding	N/A	centrosome;cilium;intraciliary transport particle;intraciliary transport particle B	N/A	cilium assembly;intraciliary transport involved in cilium assembly	24.3617	24.7462	24.8528		24.3617	24.7462	24.8528	22.5032	3					27.4161	27.1609	25.4987	25.1406	0
Tb927.10.16100;Tb11.v5.0411	Tb927.10.16100	-	-1.94451	1.41391	FK506-binding protein (FKBP)-type peptidyl-prolyl isomerase, putative	N/A	peptidyl-prolyl cis-trans isomerase activity;protein binding	N/A	cytoplasm	heat shock protein binding;peptidyl-prolyl cis-trans isomerase activity	chaperone-mediated protein folding;protein peptidyl-prolyl isomerization;response to heat		24.4063	25.0291	25.4692	23.2119	24.4063	25.0291	25.4692	3					27.4531	27.286	26.0033	25.1521	0
Tb927.10.2000	Tb927.10.2000	5,31	4.05826	2.42283	actin-like protein, putative	integral component of membrane;nucleus	N/A	chromatin remodeling	Swr1 complex;mitochondrion;nucleus;transport vesicle	nucleosome binding	histone exchange	30.5397	30.7599	30.6347	30.6266	30.5397	30.7599	30.6347	30.6266	4					27.3981	27.3516	26.2947	25.2835	0
Tb927.10.2240	Tb927.10.2240	-	-2.83483	1.86722	RNA binding protein	N/A	N/A	N/A	cytoplasm;cytosol;ribonucleoprotein complex	mRNA binding;protein binding	posttranscriptional regulation of gene expression	23.4828			23.8842	23.4828	23.0787	23.286	23.8842	2					27.4123	27.1307	25.5054	25.0227	0
Tb927.10.3940;Tb11.v5.0501;Tb927.10.3930	Tb927.10.3940	-	2.56138	1.8154	40S ribosomal protein S3A, putative	cytosolic small ribosomal subunit;ribosome	structural constituent of ribosome	translation	cytosol;nucleoplasm;ribosome	mRNA binding;structural constituent of ribosome	translation	29.0108	28.9055	29.1732	29.2142	29.0108	28.9055	29.1732	29.2142	4					27.3955	27.329	26.1143	25.2193	0
Tb927.10.3990	Tb927.10.3990	-0,16	2.39257	1.63635	DHH1	N/A	ATP binding;helicase activity;nucleic acid binding	N/A	P-body;cytoplasm;cytoplasmic stress granule	ATP binding;helicase activity;mRNA binding	P-body assembly;nucleobase-containing compound metabolic process;stress granule assembly	28.4287	28.5074	28.7972	28.9795	28.4287	28.5074	28.7972	28.9795	4					27.429	27.0868	25.6306	24.9962	0
Tb927.10.540;Tb11.v5.0414	Tb927.10.540	-	-1.89363	1.46185	ATP-dependent RNA helicase SUB2, putative	N/A	ATP binding;helicase activity;nucleic acid binding	N/A	nucleoplasm;nucleus	ATP binding;RNA binding;RNA helicase activity;RNA polymerase I core binding;RNA polymerase II complex binding;helicase activity;mRNA binding	mRNA metabolic process		24.3884	24.911	25.2432	23.2348	24.3884	24.911	25.2432	3					27.4074	26.986	25.8886	25.0699	0
Tb927.10.5620;Tb11.v5.0531	Tb927.10.5620	-	-3.20516	2.92176	fructose-bisphosphate aldolase, glycosomal	N/A	catalytic activity;fructose-bisphosphate aldolase activity	glycolytic process	cytosol;glycosome	fructose-bisphosphate aldolase activity	fructose 1,6-bisphosphate metabolic process;glycolytic process	29.2132	29.3981	30.0854	30.5769	29.2132	29.3981	30.0854	30.5769	4	33.277	32.9937	32.9503	32.8733	33.277	32.9937	32.9503	32.8733	4
Tb927.10.6510;Tb927.10.6400	Tb927.10.6510	-	-4.25304	4.07675	chaperonin HSP60, mitochondrial precursor	N/A	ATP binding	protein folding;protein refolding	cytoplasm;mitochondrion	unfolded protein binding	protein folding;protein import into mitochondrial matrix;protein-containing complex assembly	28.1964	28.0504	28.4881	29.1154	28.1964	28.0504	28.4881	29.1154	4	31.7294	32.9904	33	33.1426	31.7294	32.9904	33	33.1426	4
Tb927.10.7410	Tb927.10.7410	-	-2.44447	1.86164	succinyl-CoA ligase [GDP-forming] beta-chain, putative	N/A	ATP binding;catalytic activity	tricarboxylic acid cycle	mitochondrion	N/A	N/A			24.4732	25.1093	23.3938	22.9072	24.4732	25.1093	2					27.4086	27.0306	26.0457	25.1765	0
Tb927.11.10730	Tb927.11.10730	5,04	5.76365	2.74823	SWI/SNF-related helicase, putative	N/A	ATP binding;dioxygenase activity	N/A	Swr1 complex;cytoplasm;nucleoplasm;nucleus	ATP binding;ATPase activity;DNA binding;histone binding	ATP-dependent chromatin remodeling;chromatin remodeling;gene silencing;histone exchange	32.1039	32.2166	32.0229	32.0456	32.1039	32.2166	32.0229	32.0456	4					27.4102	27.1516	25.4936	25.279	0
Tb927.11.1100;Tb927.11.1110;Tb11.v5.1038;Tb927.11.1090	Tb927.11.1100	-	-2.37087	1.73659	cysteine peptidase, Clan CA, family C2, putative	N/A	N/A	N/A	cilium;cytoplasm	calcium-dependent cysteine-type endopeptidase activity	proteolysis			24.5782	25.1496	23.1574	23.2494	24.5782	25.1496	2					27.4347	27.141	25.9725	25.0698	0
Tb927.11.11330;Tb11.v5.1035;Tb11.v5.1034;Tb927.11.11290	Tb927.11.11330	-2,09	2.33723	2.18171	heat shock protein 70	N/A	N/A	N/A	ciliary plasm;cytoplasm;glycosome	ATPase activity	protein folding;response to heat	34.4843	34.2132	34.2542	34.3586	34.4843	34.2132	34.2542	34.3586	4	31.1197	31.8833	32.0817	32.8768	31.1197	31.8833	32.0817	32.8768	4
Tb927.11.11680	Tb927.11.11680	-	-4.61651	4.7353	2-oxoglutarate dehydrogenase E2 component, putative	N/A	transferase activity, transferring acyl groups	N/A	ciliary basal body;cytoplasm;mitochondrion	N/A	N/A					23.3327	23.249	23.3144	22.1891	0			28.1493	27.914	27.4412	27.0469	28.1493	27.914	2
Tb927.11.13280	Tb927.11.13280	-	-2.03672	1.37488	Guide RNA binding protein 25	N/A	DNA binding	regulation of transcription, DNA-templated	kinetoplast;mitochondrial mRNA editing complex;mitochondrion	RNA binding;mRNA binding;protein binding	RNA modification;mRNA modification	24.1966		24.4209	24.26	24.1966	23.9517	24.4209	24.26	3					27.4037	27.1826	25.2292	25.1606	0
Tb927.11.13500	Tb927.11.13500	-	-2.66578	1.83779	par1	motile cilium	calmodulin binding	N/A	motile cilium;paraflagellar rod	N/A	cilium organization			23.6296	24.4793	23.3716	23.237	23.6296	24.4793	2					27.4097	27.3651	25.4635	25.1422	0
Tb927.11.14250	Tb927.11.14250	-	-2.62462	2.03403	T-complex protein 1, epsilon subunit, putative	N/A	ATP binding;unfolded protein binding	protein folding	chaperonin-containing T-complex;cytoplasm	unfolded protein binding	protein folding;regulation of cell cycle			24.3398	24.2696	23.3055	23.213	24.3398	24.2696	2					27.4194	27.1885	25.858	25.1605	0
Tb927.11.15100	Tb927.11.15100	-	-2.71704	1.83189	Tb5.20	N/A	N/A	N/A	flagellum attachment zone;paraflagellar rod	N/A	posttranscriptional regulation of gene expression	24.1244			24.8822	24.1244	22.2337	23.284	24.8822	2					27.4372	27.2104	25.4287	25.3162	0
Tb927.11.15230	Tb927.11.15230	-	-2.32931	1.48764	cytosolic coat protein, putative	integral component of membrane	N/A	N/A	COPII-coated ER to Golgi transport vesicle;ER to Golgi transport vesicle membrane;Golgi apparatus;endoplasmic reticulum;endoplasmic reticulum-Golgi intermediate compartment;nuclear envelope	protein transmembrane transporter activity	Golgi organization;endoplasmic reticulum to Golgi vesicle-mediated transport;intracellular protein transport		25.298	24.7867		23.2983	25.298	24.7867	22.6773	2					27.4466	27.1478	25.7494	25.0338	0
Tb927.11.16740	Tb927.11.16740	-	-2.99335	2.04123	chaperone protein DnaJ, putative	N/A	heat shock protein binding;metal ion binding;unfolded protein binding	protein folding	Golgi apparatus;endoplasmic reticulum	chaperone binding;unfolded protein binding	protein folding	24.542		24.6622		24.542	22.8425	24.6622	22.2734	2					27.4015	27.3287	26.2198	25.3433	0
Tb927.11.16810	Tb927.11.16810	-	-2.9636	2.12273	dynein light intermediate chain D1bLIC, putative	cytoplasmic dynein complex;microtubule	N/A	intraciliary retrograde transport;intraciliary transport involved in cilium assembly	axoneme;ciliary basal body;cytoplasmic dynein complex;intraciliary transport particle	dynein heavy chain binding	intraciliary retrograde transport;intraciliary transport involved in cilium assembly	23.7105	23.2019	23.3924	23.5194	23.7105	23.2019	23.3924	23.5194	4					27.3964	27.0423	25.9929	25.2471	0
Tb927.11.2060;Tb927.11.2050	Tb927.11.2060	-	2.52747	1.54135	60S acidic ribosomal protein P0, putative	N/A	N/A	ribosome biogenesis	cytoplasm;cytosolic large ribosomal subunit;large ribosomal subunit	large ribosomal subunit rRNA binding;protein-containing complex binding;structural constituent of ribosome	cytoplasmic translation;ribosomal large subunit assembly;translation	28.8565	28.5882	28.7697	28.8556	28.8565	28.5882	28.7697	28.8556	4					27.4135	27.2944	25.1527	25.0997	0
Tb927.11.2650	Tb927.11.2650	-	-2.08839	1.57224	heat shock protein 84, putative	N/A	ATP binding;unfolded protein binding	protein folding	kinetoplast;mitochondrial inner membrane;mitochondrion	ATPase activity;protein kinase binding;unfolded protein binding	protein folding			24.8983	25.2102	23.2018	24.0444	24.8983	25.2102	2					27.4454	27.1693	26.0143	25.0793	0
Tb927.11.3240	Tb927.11.3240	-1,17	2.20676	1.59082	T-complex protein 1, zeta subunit, putative	N/A	ATP binding;unfolded protein binding	protein folding	chaperonin-containing T-complex;cytoplasm	unfolded protein binding	protein folding;regulation of cell cycle	28.7716	28.6338	28.7475	28.7634	28.7716	28.6338	28.7475	28.7634	4					27.4	27.3069	26.2709	25.1113	0
Tb927.11.3570	Tb927.11.3570	-	-2.40549	1.65158	metallo-peptidase, Clan MA(E) Family M1	N/A	metallopeptidase activity;zinc ion binding	proteolysis	ciliary plasm;cytoplasm	metalloaminopeptidase activity;metalloexopeptidase activity;metallopeptidase activity;peptide binding;zinc ion binding	peptide catabolic process;proteolysis	23.2584	24.0571	23.6061	24.4814	23.2584	24.0571	23.6061	24.4814	4					27.398	27.246	25.2102	25.1707	0
Tb927.11.3600;Tb927.11.3590;Tb11.v5.1059	Tb927.11.3600	-	2.0599	1.6122	40S ribosomal protein S4, putative	ribosome	RNA binding;rRNA binding;structural constituent of ribosome	translation	cytoplasm;cytosolic small ribosomal subunit;nucleolus;ribosome	RNA binding;mRNA binding;protein-containing complex binding;structural constituent of ribosome	translation	28.2818	28.2417	28.4696	28.8691	28.2818	28.2417	28.4696	28.8691	4					27.4026	27.0481	26.0762	25.0956	0
Tb927.11.4100	Tb927.11.4100	-	-8.04903	5.70307	variant surface glycoprotein (VSG), putative	N/A	N/A	N/A	N/A	N/A	N/A					23.3346	23.9422	23.3756	22.4055	0	30.7235	31.3307	31.3028	31.8968	30.7235	31.3307	31.3028	31.8968	4
Tb927.11.4900	Tb927.11.4900	-	-2.59537	1.97851	WD40/YVTN repeat-like-containing protein	N/A	protein binding	N/A	cytoplasm	N/A	N/A	23.9818		24.0525	24.2435	23.9818	22.9353	24.0525	24.2435	3					27.4178	27.2534	25.6747	25.2487	0
Tb927.11.510;Tb927.11.500	Tb927.11.510	-	-2.35951	1.78354	RNA-binding protein, UBP2	N/A	nucleic acid binding	N/A	cytoplasm;nucleus;ribonucleoprotein complex	RNA binding;mRNA binding	RNA processing		24.2216	24.3857	24.2197	23.2921	24.2216	24.3857	24.2197	3					27.412	27.2712	25.5878	25.2862	0
Tb927.11.6290	Tb927.11.6290	4,38	3.06396	1.95342	HIT zinc finger, putative	N/A	N/A	chromatin remodeling;histone exchange	Swr1 complex;nucleoplasm;nucleus	histone deacetylase binding;nucleosome binding	histone exchange;regulation of histone deacetylation	29.7897	29.484	29.2751	29.1955	29.7897	29.484	29.2751	29.1955	4					27.4301	27.277	25.6954	25.0859	0
Tb927.11.6510;Tb927.11.6500	Tb927.11.6510	-	-2.78309	2.19403	40S ribosomal protein S21, putative	ribosome	structural constituent of ribosome	translation	cytoplasm;cytosolic small ribosomal subunit;ribosome	structural constituent of ribosome	endonucleolytic cleavage in ITS1 to separate SSU-rRNA from 5.8S rRNA and LSU-rRNA from tricistronic rRNA transcript (SSU-rRNA, 5.8S rRNA, LSU-rRNA);endonucleolytic cleavage to generate mature 3'-end of SSU-rRNA from (SSU-rRNA, 5.8S rRNA, LSU-rRNA);translation	23.5745		24.0625	24.5239	23.5745	22.5438	24.0625	24.5239	3					27.4084	27.2078	25.993	25.2279	0
Tb927.11.720;Tb11.0840	Tb927.11.720	-	-1.92684	2.12785	hypothetical protein, conserved	N/A	N/A	N/A	cortical cytoskeleton	N/A	N/A	26.6549	26.2342	26.6115	26.115	26.6549	26.2342	26.6115	26.115	4		28.402	28.4381	29.0898	27.393	28.402	28.4381	29.0898	3
Tb927.11.7510;Tb927.11.7460	Tb927.11.7510	-0,32	3.52116	7.29189	luminal binding protein 1 (BiP), putative	N/A	N/A	N/A	cytoplasm;endoplasmic reticulum;endoplasmic reticulum chaperone complex;endoplasmic reticulum lumen;membrane;nucleus	ATP binding;ATPase activity;heat shock protein binding;misfolded protein binding;protein folding chaperone;unfolded protein binding	SRP-dependent cotranslational protein targeting to membrane;cellular response to unfolded protein;chaperone cofactor-dependent protein refolding;endoplasmic reticulum unfolded protein response;protein folding;protein refolding;response to unfolded protein;ubiquitin-dependent ERAD pathway	34.7245	34.537	34.5188	34.5844	34.7245	34.537	34.5188	34.5844	4	31.0644	30.9612	30.9945	31.26	31.0644	30.9612	30.9945	31.26	4
Tb927.11.880	Tb927.11.880	-	-4.30033	5.19949	cyclophilin a	N/A	peptidyl-prolyl cis-trans isomerase activity	protein folding;protein peptidyl-prolyl isomerization	ciliary plasm;cilium;cytoplasm;cytosol;nuclear lumen	cyclosporin A binding;peptidyl-prolyl cis-trans isomerase activity	protein folding;protein peptidyl-prolyl isomerization	26.5153	26.3126	26.8952	27.034	26.5153	26.3126	26.8952	27.034	4	30.5321	31.3062	31.3941	30.726	30.5321	31.3062	31.3941	30.726	4
Tb927.11.9530	Tb927.11.9530	-	-2.24545	1.62169	14-3-3 protein 1	N/A	N/A	N/A	axoneme;ciliary plasm;ciliary tip;cytoplasm;eukaryotic translation initiation factor 4F complex	DNA binding	Ras protein signal transduction;endocytosis;negative regulation of mitotic nuclear division;posttranscriptional regulation of gene expression		24.6153		25.6165	23.1508	24.6153	23.5673	25.6165	2					27.4367	27.0515	26.2673	25.1762	0
Tb927.2.5160	Tb927.2.5160	-	-3.24446	3.51474	Chaperone protein DnaJ 2	N/A	ATP binding;heat shock protein binding;unfolded protein binding	protein folding;response to heat	ciliary plasm;cytoplasm;cytosol;nucleoplasm;transport vesicle	chaperone binding;protein-containing complex binding;unfolded protein binding	cellular response to heat;protein folding;response to heat	26.7217	26.5655	26.7304	26.8902	26.7217	26.5655	26.7304	26.8902	4	29.3772	30.3068	29.8999	30.3017	29.3772	30.3068	29.8999	30.3017	4
Tb927.3.1380	Tb927.3.1380	-	-2.71309	1.84848	ATP synthase subunit beta, mitochondrial	proton-transporting ATP synthase complex, catalytic core F(1)	ATP binding;hydrolase activity;proton-transporting ATP synthase activity, rotational mechanism;proton-transporting ATPase activity, rotational mechanism	ATP metabolic process;ATP synthesis coupled proton transport;proton transmembrane transport	kinetoplast;mitochondrial inner membrane;mitochondrial proton-transporting ATP synthase complex;mitochondrial proton-transporting ATP synthase complex, catalytic sector F(1);mitochondrion;proton-transporting ATP synthase complex, catalytic core F(1)	ATP binding;GTP binding;protein binding;proton-transporting ATP synthase activity, rotational mechanism	mitochondrial ATP synthesis coupled proton transport;proton transmembrane transport			23.807	24.0786	23.1566	23.4457	23.807	24.0786	2					27.4256	27.2355	25.6141	25.0651	0
Tb927.3.3020	Tb927.3.3020	3,43	4.59638	2.51984	actin-like protein, putative	N/A	N/A	N/A	cytoplasm;dynactin complex;nucleoplasm;nucleus	N/A	N/A	31.2238	31.0705	30.859	30.8735	31.2238	31.0705	30.859	30.8735	4					27.4536	27.1706	25.8843	25.1328	0
Tb927.3.3180;Tb11.v5.0584	Tb927.3.3180	-	-2.72397	1.84602	Nucleoporin NUP98	N/A	N/A	N/A	nuclear pore;nuclear pore central transport channel;nucleus	N/A	N/A	24.6786	24.2318			24.6786	24.2318	23.3799	22.1519	2					27.3876	27.2098	25.6823	25.0585	0
Tb927.3.3320;Tb927.3.3310	Tb927.3.3320	-	-2.32926	1.49389	60S ribosomal protein L13, putative	ribosome	structural constituent of ribosome	translation	cytoplasm;cytosolic large ribosomal subunit;nucleolus;ribosome	RNA binding;structural constituent of ribosome	N/A	24.6904		24.7303		24.6904	23.6052	24.7303	22.4303	2					27.4177	27.1333	24.9517	25.2706	0
Tb927.3.4070;Tb927.3.4080;Tb927.3.4100;Tb927.3.4090;Tb927.3.4110	Tb927.3.4070	-4,04	2.6252	2.14379	Pyruvate transporter, putative	N/A	N/A	N/A	cytoplasm	N/A	N/A	29.688	29.5044	29.4358	29.6427	29.688	29.5044	29.4358	29.6427	4				27.41	27.4128	27.237	25.7104	27.41	1
Tb927.4.1270	Tb927.4.1270	0,69	7.24649	2.95153	ruvB-like DNA helicase, putative	Ino80 complex;NuA4 histone acetyltransferase complex;R2TP complex	5'-3' DNA helicase activity;ATP binding;DNA helicase activity	N/A	Ino80 complex;NuA4 histone acetyltransferase complex;R2TP complex;Swr1 complex;ciliary plasm;cytoplasm;nuclear lumen;nucleoplasm;polysome;transport vesicle	DNA helicase activity	box C/D snoRNP assembly;chromatin remodeling;histone acetylation;regulation of transcription by RNA polymerase II	33.5535	33.6632	33.4282	33.4996	33.5535	33.6632	33.4282	33.4996	4					27.3986	27.2034	25.5204	25.0361	0
Tb927.4.2000	Tb927.4.2000	0,52	6.87465	3.04219	ruvB-like DNA helicase, putative	Ino80 complex;NuA4 histone acetyltransferase complex;R2TP complex	5'-3' DNA helicase activity;ATP binding;DNA helicase activity	N/A	Ino80 complex;NuA4 histone acetyltransferase complex;R2TP complex;Swr1 complex;cytoplasm;nucleoplasm;nucleus	DNA helicase activity	box C/D snoRNP assembly;chromatin remodeling;histone acetylation;regulation of transcription by RNA polymerase II	33.3193	33.3982	33.2481	33.2779	33.3193	33.3982	33.2481	33.2779	4					27.4315	27.0595	26.158	25.096	0
Tb927.4.2040	Tb927.4.2040	-	-1.9261	1.43674	DNA/RNA-binding protein Alba 3	N/A	nucleic acid binding	N/A	cilium;cytoplasm;cytoplasmic stress granule;nucleolus	RNA binding;mRNA binding;protein-containing complex binding	cellular response to heat	24.5414	24.7782	24.1252	24.7607	24.5414	24.7782	24.1252	24.7607	4					27.4273	27.2816	26.1741	25.0268	0
Tb927.4.2530	Tb927.4.2530	-	-2.43349	1.9176	hypothetical protein, conserved	N/A	N/A	N/A	N/A	N/A	N/A			24.5048	24.9628	23.2957	23.0434	24.5048	24.9628	2					27.3819	27.0245	25.9481	25.1861	0
Tb927.4.590	Tb927.4.590	-	-2.65808	1.71776	PQQ-like domain/Protein of unknown function (DUF1620), putative	EMC complex	protein binding	N/A	EMC complex;endoplasmic reticulum;nuclear envelope	N/A	response to drug	23.9936			24.0558	23.9936	23.2396	23.0177	24.0558	2					27.4259	27.2685	25.2582	24.9864	0
Tb927.4.980	Tb927.4.980	5,71	5.26332	2.6496	actin, putative	N/A	N/A	N/A	NuA4 histone acetyltransferase complex;SWI/SNF complex;cytoplasm;nucleus	chromatin binding	ATP-dependent chromatin remodeling;histone H4 acetylation;regulation of transcription by RNA polymerase II	31.6243	31.7104	31.5065	31.5255	31.6243	31.7104	31.5065	31.5255	4					27.379	27.0953	25.7524	25.0867	0
Tb927.5.1110;Tb927.11.16280	Tb927.5.1110	-	1.89077	1.4315	60S ribosomal protein L8, putative	ribosome	structural constituent of ribosome	translation	cytoplasm;cytosolic large ribosomal subunit;nucleolus;ribosome	RNA binding;protein-containing complex binding;structural constituent of ribosome	cytoplasmic translation;translation	28.391	28.1532	28.3056	28.4158	28.391	28.1532	28.3056	28.4158	4					27.4064	27.2257	25.8542	25.2162	0
Tb927.5.1610;Tb927.4.3550	Tb927.5.1610	-	-2.37595	1.38391	60S ribosomal protein L13a, putative	large ribosomal subunit;ribosome	structural constituent of ribosome	translation	cytoplasm;cytosolic large ribosomal subunit;large ribosomal subunit;nucleolus;ribosome	mRNA binding;structural constituent of ribosome	negative regulation of translation;translation		25.0755	25.5607		23.3318	25.0755	25.5607	22.4583	2					27.423	27.2076	26.0703	25.2291	0
Tb927.5.1810;Tb927.5.1830	Tb927.5.1810	-	-2.55055	2.0559	lysosomal/endosomal membrane protein p67	integral component of membrane	phospholipase activity	N/A	extracellular region;transport vesicle	phospholipase activity	phospholipid catabolic process;response to drug			24.2317	24.7996	23.3817	23.4506	24.2317	24.7996	2					27.432	27.3052	26.0844	25.2442	0
Tb927.5.2940	Tb927.5.2940	-	-2.18535	1.41677	stress-induced protein sti1, putative	N/A	protein binding	N/A	cytoplasm;nucleoplasm	Hsp90 protein binding	cell differentiation;posttranscriptional regulation of gene expression			24.3703	25.7027	23.1769	23.1943	24.3703	25.7027	2					27.4114	27.1088	25.5639	25.1016	0
Tb927.5.3400	Tb927.5.3400	-	-2.28892	1.7292	calcium-translocating P-type ATPase	integral component of membrane	ATP binding;calcium transmembrane transporter activity, phosphorylative mechanism;nucleotide binding	calcium ion transport	endoplasmic reticulum;mitochondrial inner membrane;nuclear envelope;nucleus	ATPase activity;calcium transmembrane transporter activity, phosphorylative mechanism;proton-exporting ATPase activity, phosphorylative mechanism	calcium ion transmembrane transport;cellular calcium ion homeostasis			24.847	25.2465	23.2627	23.3304	24.847	25.2465	2					27.3964	27.1328	26.093	25.2203	0
Tb927.5.4260;Tb927.5.4250;Tb927.5.4240;Tb927.5.4230;Tb927.5.4220;Tb927.5.4210;Tb927.5.4200;Tb927.5.4190;Tb927.5.4180;Tb927.5.4170	Tb927.5.4260	-0.37	3.16404	2.07664	histone H4, putative	nucleosome	DNA binding;protein heterodimerization activity	N/A	ciliary plasm;ciliary transition zone;cytoplasm;nuclear lumen;nucleoplasm	DNA binding	nucleosome assembly	29.6867	28.937	29.7058	29.6267	29.6867	28.937	29.7058	29.6267	4					27.4443	27.1546	25.6067	25.0943	0
Tb927.5.800;Tb927.5.790	Tb927.5.800	-	-2.7719	2.1749	casein kinase I, isoform 2	N/A	ATP binding;protein kinase activity	protein phosphorylation	cell tip;ciliary basal body;ciliary plasm;cytoplasm;nuclear lumen;nucleus	ATP binding;protein serine/threonine kinase activity	endocytosis;peptidyl-serine phosphorylation;protein phosphorylation			24.2568	24.6002	23.2893	22.816	24.2568	24.6002	2					27.4425	27.3291	25.974	25.3044	0
Tb927.6.2570	Tb927.6.2570	7,26	4.65196	2.41292	SUMO-interacting motif-containing protein	N/A	N/A	N/A	nucleoplasm;nucleus	N/A	N/A	30.6507	31.1858	30.9148	30.9909	30.6507	31.1858	30.9148	30.9909	4					27.4029	27.2475	25.436	25.0479	0
Tb927.6.3800;Tb927.6.3750;Tb927.6.3740	Tb927.6.3800	-1,76	4.64927	6.39434	heat shock 70 kDa protein, mitochondrial precursor, putative	N/A	ATP binding;unfolded protein binding	protein folding	cytoplasm;mitochondrion	ATP binding;ATPase activity;heat shock protein binding;misfolded protein binding;protein folding chaperone;unfolded protein binding	cellular response to unfolded protein;chaperone cofactor-dependent protein refolding;posttranscriptional regulation of gene expression;protein refolding;response to unfolded protein	35.4252	35.2011	35.0079	35.1203	35.4252	35.2011	35.0079	35.1203	4	30.173	30.548	30.7181	30.7184	30.173	30.548	30.7181	30.7184	4
Tb927.7.180	Tb927.7.180	-	-5.0324	5.13708	Trypanosomal VSG domain containing protein, putative	plasma membrane	N/A	N/A	N/A	N/A	N/A					23.2973	23.4554	23.2246	22.4841	0		28.5547	28.4708	28.1457	27.4198	28.5547	28.4708	28.1457	3
Tb927.7.2190	Tb927.7.2190	-	-2.5388	1.71396	translocon-associated protein (TRAP), alpha subunit, putative	endoplasmic reticulum membrane;integral component of membrane	N/A	N/A	endoplasmic reticulum;nuclear envelope	N/A	N/A			24.462	24.9516	23.3231	22.3535	24.462	24.9516	2					27.4309	27.0223	25.6801	25.1121	0
Tb927.7.4040	Tb927.7.4040	5,52	5.7066	2.76214	hypothetical protein, conserved	N/A	N/A	N/A	nucleoplasm;nucleus	N/A	N/A	32.1659	32.2095	31.9909	32.1206	32.1659	32.2095	31.9909	32.1206	4					27.3978	27.2445	25.8462	25.172	0
Tb927.7.4520;Tb11.v5.0265	Tb927.7.4520	-	-2.44666	1.75931	Thioredoxin-like, putative	N/A	N/A	N/A	ciliary plasm;cytoplasm;mitochondrion;nucleoplasm	N/A	posttranscriptional regulation of gene expression			24.7767	25.1301	23.3759	22.8215	24.7767	25.1301	2					27.4065	27.0606	26.3142	25.1095	0
Tb927.7.5180;Tb927.7.5170	Tb927.7.5180	-	2.00084	1.50902	60S ribosomal protein L23a, putative	ribosome	rRNA binding;structural constituent of ribosome	translation	cytoplasm;cytosolic large ribosomal subunit;nucleolus;ribosome	RNA binding;structural constituent of ribosome	ribosomal large subunit assembly;ribosome biogenesis;translation	28.3875	28.396	28.537	28.7107	28.3875	28.396	28.537	28.7107	4					27.4164	27.2996	26.1303	25.1816	0
Tb927.7.7460	Tb927.7.7460	-	-3.24388	2.2504	hypothetical protein, conserved	N/A	N/A	N/A	ciliary plasm;cytoplasm;nucleus	cullin family protein binding;mRNA binding	SCF-dependent proteasomal ubiquitin-dependent protein catabolic process	23.1924			23.9433	23.1924	22.4112	22.9593	23.9433	2					27.4408	27.2941	25.6155	25.1313	0
Tb927.8.3100	Tb927.8.3100	-	-3.08901	2.13238	coronin, putative	N/A	protein binding	N/A	cell surface;cell tip;ciliary basal body;ciliary pocket;cytoplasm;transport vesicle	actin binding;kinesin binding;microtubule binding	microtubule cytoskeleton organization;microtubule-based process	23.3788			23.5095	23.3788	23.6357	23.0941	23.5095	2					27.4397	27.2497	25.9735	25.3111	0
Tb927.8.3410	Tb927.8.3410	-0,12	3.15154	2.14501	Inositol hexakisphosphate, putative	N/A	N/A	N/A	cytoplasm;paraflagellar rod	protein tyrosine phosphatase activity	N/A	29.3397	29.746	29.6017	29.7907	29.3397	29.746	29.6017	29.7907	4					27.4037	27.1788	26.0758	25.2136	0
Tb927.8.600	Tb927.8.600	2,52	3.54176	2.26037	Bucentaur or craniofacial development, putative	N/A	N/A	N/A	mitochondrion;nucleoplasm;nucleus	N/A	N/A	30.0258	30.0009	29.7232	29.9487	30.0258	30.0009	29.7232	29.9487	4					27.4201	27.0362	25.8143	25.2608	0
Tb927.8.890	Tb927.8.890	-	-3.67047	7.04875	Ras-related protein Rab1A	N/A	GTP binding;GTPase activity	N/A	ciliary pocket;endomembrane system;transport vesicle	GTPase activity	intracellular protein transport;posttranscriptional regulation of gene expression;small GTPase mediated signal transduction	26.6857	26.3391	26.3456	26.4499	26.6857	26.3391	26.3456	26.4499	4	30.0384	30.0883	29.991	30.3843	30.0384	30.0883	29.991	30.3843	4
Tb927.8.900	Tb927.8.900	-	-2.53535	1.36314	splicing factor TSR1	N/A	nucleic acid binding	N/A	nuclear lumen;nuclear speck;nucleolus;nucleoplasm;nucleus	RNA binding;mRNA binding	RNA processing;mRNA cis splicing, via spliceosome;mRNA trans splicing, via spliceosome;rRNA processing;regulation of alternative mRNA splicing, via spliceosome	24.7522		25.5962		24.7522	23.1021	25.5962	22.0351	2					27.4142	26.9967	26.0103	25.2059	0
Tb927.9.10770	Tb927.9.10770	-0,60	3.72608	2.20024	polyadenylate-binding protein 2	N/A	RNA binding;nucleic acid binding	N/A	P-body;cytoplasm;cytoplasmic stress granule;cytosol;nuclear stress granule;nucleus;polysome;ribonucleoprotein complex	RNA binding;mRNA 3'-UTR binding;poly(A) binding;poly(U) RNA binding;telomeric DNA binding	RNA processing;posttranscriptional regulation of gene expression	29.9488	29.9335	30.1996	30.279	29.9488	29.9335	30.1996	30.279	4					27.4074	27.2162	25.7368	25.0961	0
Tb927.9.11490;Tb927.9.11470	Tb927.9.11490	-	-2.45197	1.56065	60S ribosomal protein L29	large ribosomal subunit	structural constituent of ribosome	translation	cytoplasm;cytosolic large ribosomal subunit;nucleolus	RNA binding;structural constituent of ribosome	N/A	24.5579		24.8792		24.5579	23.1994	24.8792	22.4455	2					27.415	27.1732	25.059	25.2427	0
Tb927.9.12240;Tb927.9.12200	Tb927.9.12240	-	-2.06982	1.73546	60S ribosomal subunit protein L31, putative	ribosome	structural constituent of ribosome	translation	cytoplasm;cytosolic large ribosomal subunit;nucleolus;ribosome	structural constituent of ribosome	cytoplasmic translation;translation	24.673		24.9909	24.7343	24.673	23.2445	24.9909	24.7343	3					27.3953	27.1925	26.0441	25.29	0
Tb927.9.12630;Tb927.9.12590;Tb927.9.12570;Tb927.9.12550;Tb927.9.12610	Tb927.9.12630	-	-1.16839	1.96079	glycerol kinase, glycosomal	N/A	ATP binding;glycerol kinase activity;phosphotransferase activity, alcohol group as acceptor	carbohydrate metabolic process;glycerol catabolic process;glycerol-3-phosphate metabolic process	glycosome;mitochondrion	ATP binding;glycerol kinase activity;phosphotransferase activity, alcohol group as acceptor	glycerol metabolic process;glycerol-3-phosphate biosynthetic process;glycerol-3-phosphate metabolic process;phosphorylation;triglyceride metabolic process	31.4003	31.1611	31.4307	31.4818	31.4003	31.1611	31.4307	31.4818	4	33.1931	32.4705	32.1356	32.3483	33.1931	32.4705	32.1356	32.3483	4
Tb927.9.14370;Tb927.8.6180	Tb927.9.14370	-	-2.48408	2.01295	60S ribosomal protein L26, putative	large ribosomal subunit	RNA binding;structural constituent of ribosome	translation	cytoplasm;cytosolic large ribosomal subunit;nucleolus	RNA binding;structural constituent of ribosome	cytoplasmic translation;ribosomal large subunit biogenesis;translation		24.6455		24.9195	23.2912	24.6455	23.0939	24.9195	2					27.4211	27.0031	26.2032	25.2589	0
Tb927.9.15210;Tb927.10.1590	Tb927.9.15210	-	-2.13705	1.58973	ribosomal protein L36, putative	ribosome	structural constituent of ribosome	translation	cytoplasm;cytosolic large ribosomal subunit;nucleolus;ribosome	structural constituent of ribosome	cytoplasmic translation;translation	24.5098		24.5529	24.5436	24.5098	23.2446	24.5529	24.5436	3					27.4212	27.2773	25.4816	25.219	0
Tb927.9.4230;Tb927.9.4210;Tb11.v5.0561;Tb927.9.4200	Tb927.9.4230	-	-2.70823	2.00391	fatty acyl CoA synthetase 4	N/A	decanoate-CoA ligase activity	N/A	endoplasmic reticulum;membrane;mitochondrial outer membrane	fatty-acyl-CoA synthase activity;long-chain fatty acid-CoA ligase activity	fatty acid metabolic process	23.5157		24.2119	24.4317	23.5157	22.4179	24.2119	24.4317	3					27.4404	27.101	25.8048	25.0639	0
Tb927.9.6070;Tb927.10.11540	Tb927.9.6070	-	3.13299	1.88198	40S ribosomal protein S3, putative	small ribosomal subunit	RNA binding;structural constituent of ribosome	translation	cytoplasm;cytosolic small ribosomal subunit;kinetoplast;mitochondrion;nucleus	mRNA binding;nucleic acid binding;structural constituent of ribosome	ribosome biogenesis;translation	29.2843	29.3031	29.4426	29.6301	29.2843	29.3031	29.4426	29.6301	4					27.4066	27.2357	25.4035	25.0822	0
Tb927.9.8410	Tb927.9.8410	-	-6.97506	5.51949	chaperone protein DnaJ, putative	N/A	ATP binding;heat shock protein binding;unfolded protein binding	protein folding;response to heat	mitochondrion	unfolded protein binding	protein folding					23.2153	22.7005	22.9734	21.9773	0	28.8025	30.1946	29.7975	29.9721	28.8025	30.1946	29.7975	29.9721	4
Tb927.9.8420;Tb927.9.8070	Tb927.9.8420	-2.98	3.49253	2.02743	QM-like protein	ribosome	structural constituent of ribosome	translation	cytoplasm;cytosolic large ribosomal subunit;ribosome	structural constituent of ribosome	ribosomal large subunit assembly;translation	29.9983	29.6174	29.8601	29.9299	29.9983	29.6174	29.8601	29.9299	4					27.4237	27.3668	25.4542	25.1907	0
Tb927.9.8510	Tb927.9.8510	N/A	8.02644	3.19252	hypothetical protein, conserved	N/A	N/A	N/A	ciliary plasm;cytoplasm;nuclear lumen;nucleolus;transport vesicle	N/A	N/A	34.691	34.368	34.1562	34.3506	34.691	34.368	34.1562	34.3506	4					27.3847	27.3748	25.5558	25.1447	0
Tb927.9.8740	Tb927.9.8740	-	-2.47789	1.98401	Double RNA binding domain protein 3	N/A	nucleic acid binding	N/A	cytoplasm;cytosol;nucleoplasm;nucleus;polysome;ribonucleoprotein complex	mRNA 3'-UTR binding;mRNA binding;telomeric DNA binding	RNA processing;mRNA cis splicing, via spliceosome;mRNA stabilization;mRNA trans splicing, via spliceosome;posttranscriptional regulation of gene expression	24.1707		24.6533	24.6768	24.1707	23.8535	24.6533	24.6768	3			27.2694		27.4083	27.2664	27.2694	25.3217	1
Tb927.9.8880;Tb927.9.8850	Tb927.9.8880	-	-1.38541	1.97305	actin B	N/A	N/A	N/A	actin cytoskeleton;ciliary plasm;cytoplasm	structural constituent of cytoskeleton	cytoskeleton organization	30.1574	29.9136	29.9001	30.0714	30.1574	29.9136	29.9001	30.0714	4	30.6255	31.6388	31.5573	31.7624	30.6255	31.6388	31.5573	31.7624	4
Tb927.9.9940	Tb927.9.9940	-3,30	2.42922	1.7126	parkin coregulated gene protein	N/A	N/A	N/A	axoneme;cilium	Hsp70 protein binding;Hsp90 protein binding;chaperone binding	cilium-dependent cell motility;negative regulation of cell death	28.8108	28.8854	28.7572	28.8435	28.8108	28.8854	28.7572	28.8435	4					27.3822	27.111	26.0112	25.0757	0

## Sheet: YL1_vs_Ct
Protein.IDs	my_label	NES	difference_YL1_Ct	log10.pvalue_YL1_Ct	Product Description	Computed GO Components	Computed GO Functions	Computed GO Processes	Curated GO Components	Curated GO Functions	Curated GO Processes	log2.LFQ.intensity.YL1_01	log2.LFQ.intensity.YL1_02	log2.LFQ.intensity.YL1_03	log2.LFQ.intensity.YL1_04	imputed.log2.LFQ.intensity.YL1_01	imputed.log2.LFQ.intensity.YL1_02	imputed.log2.LFQ.intensity.YL1_03	imputed.log2.LFQ.intensity.YL1_04	value_count_YL1	log2.LFQ.intensity.Ct_01	log2.LFQ.intensity.Ct_02	log2.LFQ.intensity.Ct_03	log2.LFQ.intensity.Ct_04	imputed.log2.LFQ.intensity.Ct_01	imputed.log2.LFQ.intensity.Ct_02	imputed.log2.LFQ.intensity.Ct_03	imputed.log2.LFQ.intensity.Ct_04	value_count_Ct
Tb927.9.8510	Tb927.9.8510	?	8.07913	3.11965	hypothetical protein, conserved	N/A	N/A	N/A	ciliary plasm;cytoplasm;nuclear lumen;nucleolus;transport vesicle	N/A	N/A	34.3726	34.4665	34.6231	34.3143	34.3726	34.4665	34.6231	34.3143	4					27.3847	27.3748	25.5558	25.1447	0
Tb927.4.1270	Tb927.4.1270	0,69	7.11847	2.92179	ruvB-like DNA helicase, putative	Ino80 complex;NuA4 histone acetyltransferase complex;R2TP complex	5'-3' DNA helicase activity;ATP binding;DNA helicase activity	N/A	Ino80 complex;NuA4 histone acetyltransferase complex;R2TP complex;Swr1 complex;ciliary plasm;cytoplasm;nuclear lumen;nucleoplasm;polysome;transport vesicle	DNA helicase activity	box C/D snoRNP assembly;chromatin remodeling;histone acetylation;regulation of transcription by RNA polymerase II	33.302	33.4517	33.4956	33.3832	33.302	33.4517	33.4956	33.3832	4					27.3986	27.2034	25.5204	25.0361	0
Tb927.4.2000	Tb927.4.2000	0,52	6.69955	3.02966	ruvB-like DNA helicase, putative	Ino80 complex;NuA4 histone acetyltransferase complex;R2TP complex	5'-3' DNA helicase activity;ATP binding;DNA helicase activity	N/A	Ino80 complex;NuA4 histone acetyltransferase complex;R2TP complex;Swr1 complex;cytoplasm;nucleoplasm;nucleus	DNA helicase activity	box C/D snoRNP assembly;chromatin remodeling;histone acetylation;regulation of transcription by RNA polymerase II	33.1231	33.1687	33.2479	33.0035	33.1231	33.1687	33.2479	33.0035	4					27.4315	27.0595	26.158	25.096	0
Tb927.11.10730	Tb927.11.10730	5,04	5.57726	2.70927	SWI/SNF-related helicase, putative	N/A	ATP binding;dioxygenase activity	N/A	Swr1 complex;cytoplasm;nucleoplasm;nucleus	ATP binding;ATPase activity;DNA binding;histone binding	ATP-dependent chromatin remodeling;chromatin remodeling;gene silencing;histone exchange	31.9772	31.9326	31.9612	31.7724	31.9772	31.9326	31.9612	31.7724	4					27.4102	27.1516	25.4936	25.279	0
Tb927.7.4040	Tb927.7.4040	5,52	4.80784	2.55064	hypothetical protein, conserved	N/A	N/A	N/A	nucleoplasm;nucleus	N/A	N/A	31.3651	31.2052	31.2337	31.0879	31.3651	31.2052	31.2337	31.0879	4					27.3978	27.2445	25.8462	25.172	0
Tb927.10.11690	Tb927.10.11690	4,89	4.68975	2.38199	YEATS family, putative	N/A	N/A	regulation of transcription, DNA-templated	nucleoplasm;nucleus	N/A	N/A	30.9787	30.973	30.832	30.8332	30.9787	30.973	30.832	30.8332	4					27.4276	27.0464	25.187	25.1968	0
Tb927.6.3800;Tb927.6.3750;Tb927.6.3740	Tb927.6.3800	-1,76	4.53092	5.15478	heat shock 70 kDa protein, mitochondrial precursor, putative	N/A	ATP binding;unfolded protein binding	protein folding	cytoplasm;mitochondrion	ATP binding;ATPase activity;heat shock protein binding;misfolded protein binding;protein folding chaperone;unfolded protein binding	cellular response to unfolded protein;chaperone cofactor-dependent protein refolding;posttranscriptional regulation of gene expression;protein refolding;response to unfolded protein	35.2059	35.0799	34.9855	35.0099	35.2059	35.0799	34.9855	35.0099	4	30.173	30.548	30.7181	30.7184	30.173	30.548	30.7181	30.7184	4
Tb927.4.980	Tb927.4.980	5,71	4.46032	2.42146	actin, putative	N/A	N/A	N/A	NuA4 histone acetyltransferase complex;SWI/SNF complex;cytoplasm;nucleus	chromatin binding	ATP-dependent chromatin remodeling;histone H4 acetylation;regulation of transcription by RNA polymerase II	30.8336	30.7409	30.7758	30.8045	30.8336	30.7409	30.7758	30.8045	4					27.379	27.0953	25.7524	25.0867	0
Tb927.6.2570	Tb927.6.2570	7,26	4.24442	2.28946	SUMO-interacting motif-containing protein	N/A	N/A	N/A	nucleoplasm;nucleus	N/A	N/A	30.6803	30.663	30.2111	30.5576	30.6803	30.663	30.2111	30.5576	4					27.4029	27.2475	25.436	25.0479	0
Tb927.9.10770	Tb927.9.10770	-0,60	3.81315	2.21635	polyadenylate-binding protein 2	N/A	RNA binding;nucleic acid binding	N/A	P-body;cytoplasm;cytoplasmic stress granule;cytosol;nuclear stress granule;nucleus;polysome;ribonucleoprotein complex	RNA binding;mRNA 3'-UTR binding;poly(A) binding;poly(U) RNA binding;telomeric DNA binding	RNA processing;posttranscriptional regulation of gene expression	29.9562	30.2529	30.2255	30.2746	29.9562	30.2529	30.2255	30.2746	4					27.4074	27.2162	25.7368	25.0961	0
Tb927.3.3020	Tb927.3.3020	3,43	3.80581	2.22846	actin-like protein, putative	N/A	N/A	N/A	cytoplasm;dynactin complex;nucleoplasm;nucleus	N/A	N/A	30.3048	30.2134	30.2258	30.1205	30.3048	30.2134	30.2258	30.1205	4					27.4536	27.1706	25.8843	25.1328	0
Tb927.10.2000	Tb927.10.2000	5,31	3.7925	2.3232	actin-like protein, putative	integral component of membrane;nucleus	N/A	chromatin remodeling	Swr1 complex;mitochondrion;nucleus;transport vesicle	nucleosome binding	histone exchange	30.343	30.3377	30.446	30.3713	30.343	30.3377	30.446	30.3713	4					27.3981	27.3516	26.2947	25.2835	0
Tb927.9.8420;Tb927.9.8070	Tb927.9.8420	-2.98	3.64931	2.05572	QM-like protein	ribosome	structural constituent of ribosome	translation	cytoplasm;cytosolic large ribosomal subunit;ribosome	structural constituent of ribosome	ribosomal large subunit assembly;translation	29.9319	29.9747	30.0099	30.1163	29.9319	29.9747	30.0099	30.1163	4					27.4237	27.3668	25.4542	25.1907	0
Tb927.5.4260;Tb927.5.4250;Tb927.5.4240;Tb927.5.4230;Tb927.5.4220;Tb927.5.4210;Tb927.5.4200;Tb927.5.4190;Tb927.5.4180;Tb927.5.4170	Tb927.5.4260	-0.37	3.45959	2.11472	histone H4, putative	nucleosome	DNA binding;protein heterodimerization activity	N/A	ciliary plasm;ciliary transition zone;cytoplasm;nuclear lumen;nucleoplasm	DNA binding	nucleosome assembly	29.5602	29.6732	29.7814	30.1236	29.5602	29.6732	29.7814	30.1236	4					27.4443	27.1546	25.6067	25.0943	0
Tb927.11.7510;Tb927.11.7460	Tb927.11.7510	-0,32	3.31996	5.14253	luminal binding protein 1 (BiP), putative	N/A	N/A	N/A	cytoplasm;endoplasmic reticulum;endoplasmic reticulum chaperone complex;endoplasmic reticulum lumen;membrane;nucleus	ATP binding;ATPase activity;heat shock protein binding;misfolded protein binding;protein folding chaperone;unfolded protein binding	SRP-dependent cotranslational protein targeting to membrane;cellular response to unfolded protein;chaperone cofactor-dependent protein refolding;endoplasmic reticulum unfolded protein response;protein folding;protein refolding;response to unfolded protein;ubiquitin-dependent ERAD pathway	34.43	34.4002	34.3587	34.3709	34.43	34.4002	34.3587	34.3709	4	31.0644	30.9612	30.9945	31.26	31.0644	30.9612	30.9945	31.26	4
Tb927.9.6070;Tb927.10.11540	Tb927.9.6070	-	3.29502	1.92136	40S ribosomal protein S3, putative	small ribosomal subunit	RNA binding;structural constituent of ribosome	translation	cytoplasm;cytosolic small ribosomal subunit;kinetoplast;mitochondrion;nucleus	mRNA binding;nucleic acid binding;structural constituent of ribosome	ribosome biogenesis;translation	29.5731	29.5288	29.5317	29.6746	29.5731	29.5288	29.5317	29.6746	4					27.4066	27.2357	25.4035	25.0822	0
Tb927.11.5830	Tb927.11.5830	N/A	3.27808	1.97806	YL1 nuclear protein, putative	nucleus	N/A	chromatin remodeling;histone exchange;regulation of transcription, DNA-templated	cytoplasm;nucleoplasm;transport vesicle	N/A	N/A	29.7883	29.4995	29.3517	29.3644	29.7883	29.4995	29.3517	29.3644	4					27.3864	27.095	25.363	25.0471	0
Tb927.8.600	Tb927.8.600	2,52	2.98568	2.08011	Bucentaur or craniofacial development, putative	N/A	N/A	N/A	mitochondrion;nucleoplasm;nucleus	N/A	N/A	29.5712	29.4159	29.4021	29.0849	29.5712	29.4159	29.4021	29.0849	4					27.4201	27.0362	25.8143	25.2608	0
Tb927.8.3410	Tb927.8.3410	-0,12	2.90964	2.02933	Inositol hexakisphosphate, putative	N/A	N/A	N/A	cytoplasm;paraflagellar rod	protein tyrosine phosphatase activity	N/A	29.1052	29.4385	29.4541	29.5126	29.1052	29.4385	29.4541	29.5126	4					27.4037	27.1788	26.0758	25.2136	0
Tb927.10.10590;Tb927.10.10580;Tb927.10.10570;Tb927.10.10560;Tb927.10.10550;Tb927.10.10540;Tb927.10.10530;Tb927.10.10520;Tb927.10.10510;Tb927.10.10500;Tb927.10.10490;Tb927.10.10480;Tb927.10.10470;Tb927.10.10460	Tb927.10.10590	0.04	2.90648	1.88246	histone H2B, putative	nucleosome	DNA binding;protein heterodimerization activity	N/A	nucleoplasm;nucleus	DNA binding	chromosome organization;nucleosome assembly	29.3225	29.2135	29.2327	29.4975	29.3225	29.2135	29.2327	29.4975	4					27.4391	27.2946	25.6309	25.2757	0
Tb927.10.1100;Tb927.6.4690	Tb927.10.1100	-	2.88629	1.94204	60S ribosomal protein L9, putative	ribosome	rRNA binding;structural constituent of ribosome	translation	cytoplasm;cytosolic large ribosomal subunit;nucleolus;ribosome	structural constituent of ribosome	cytoplasmic translation;ribosome biogenesis;translation	29.1355	29.2332	29.2342	29.3021	29.1355	29.2332	29.2342	29.3021	4					27.3916	26.9927	25.8606	25.1149	0
Tb927.10.3940;Tb11.v5.0501;Tb927.10.3930	Tb927.10.3940	-	2.77639	1.90562	40S ribosomal protein S3A, putative	cytosolic small ribosomal subunit;ribosome	structural constituent of ribosome	translation	cytosol;nucleoplasm;ribosome	mRNA binding;structural constituent of ribosome	translation	29.1896	29.2615	29.25	29.4627	29.1896	29.2615	29.25	29.4627	4					27.3955	27.329	26.1143	25.2193	0
Tb927.11.6290	Tb927.11.6290	4,38	2.71713	1.75621	HIT zinc finger, putative	N/A	N/A	chromatin remodeling;histone exchange	Swr1 complex;nucleoplasm;nucleus	histone deacetylase binding;nucleosome binding	histone exchange;regulation of histone deacetylation	29.2738	29.0445	28.9098	29.1289	29.2738	29.0445	28.9098	29.1289	4					27.4301	27.277	25.6954	25.0859	0
Tb927.1.2550;Tb927.1.2530;Tb927.1.2510;Tb927.1.2490;Tb927.1.2470;Tb927.1.2450;Tb927.1.2430;Tb927.10.15350	Tb927.1.2550	2.04	2.64867	1.85784	histone H3, putative	nucleosome	DNA binding;protein heterodimerization activity	N/A	nucleoplasm;nucleus	DNA binding	N/A	29.0302	29.2205	29.0377	29.0482	29.0302	29.2205	29.0377	29.0482	4					27.449	27.1458	25.8627	25.2844	0
Tb927.11.2060;Tb927.11.2050	Tb927.11.2060	-	2.60024	1.56592	60S acidic ribosomal protein P0, putative	N/A	N/A	ribosome biogenesis	cytoplasm;cytosolic large ribosomal subunit;large ribosomal subunit	large ribosomal subunit rRNA binding;protein-containing complex binding;structural constituent of ribosome	cytoplasmic translation;ribosomal large subunit assembly;translation	28.8237	28.8467	28.7795	28.9112	28.8237	28.8467	28.7795	28.9112	4					27.4135	27.2944	25.1527	25.0997	0
Tb927.9.9940	Tb927.9.9940	-3,30	2.59434	1.82251	parkin coregulated gene protein	N/A	N/A	N/A	axoneme;cilium	Hsp70 protein binding;Hsp90 protein binding;chaperone binding	cilium-dependent cell motility;negative regulation of cell death	28.7673	29.0749	28.9537	29.1614	28.7673	29.0749	28.9537	29.1614	4					27.3822	27.111	26.0112	25.0757	0
Tb927.3.4070;Tb927.3.4080;Tb927.3.4100;Tb927.3.4090;Tb927.3.4110	Tb927.3.4070	-4,04	2.5585	2.08246	Pyruvate transporter, putative	N/A	N/A	N/A	cytoplasm	N/A	N/A	29.5794	29.504	29.438	29.4828	29.5794	29.504	29.438	29.4828	4				27.41	27.4128	27.237	25.7104	27.41	1
Tb927.10.3990	Tb927.10.3990	-0,16	2.40532	1.59671	DHH1	N/A	ATP binding;helicase activity;nucleic acid binding	N/A	P-body;cytoplasm;cytoplasmic stress granule	ATP binding;helicase activity;mRNA binding	P-body assembly;nucleobase-containing compound metabolic process;stress granule assembly	28.6213	28.7056	28.6654	28.7717	28.6213	28.7056	28.6654	28.7717	4					27.429	27.0868	25.6306	24.9962	0
Tb927.11.3240	Tb927.11.3240	-1,17	2.19029	1.58125	T-complex protein 1, zeta subunit, putative	N/A	ATP binding;unfolded protein binding	protein folding	chaperonin-containing T-complex;cytoplasm	unfolded protein binding	protein folding;regulation of cell cycle	28.6681	28.6863	28.7023	28.7936	28.6681	28.6863	28.7023	28.7936	4					27.4	27.3069	26.2709	25.1113	0
Tb927.11.11330;Tb11.v5.1035;Tb11.v5.1034;Tb927.11.11290	Tb927.11.11330	-2,09	2.11917	2.01827	heat shock protein 70	N/A	N/A	N/A	ciliary plasm;cytoplasm;glycosome	ATPase activity	protein folding;response to heat	34.1163	34.1044	34.1808	34.0366	34.1163	34.1044	34.1808	34.0366	4	31.1197	31.8833	32.0817	32.8768	31.1197	31.8833	32.0817	32.8768	4
Tb927.7.5180;Tb927.7.5170	Tb927.7.5180	-	2.10383	1.55033	60S ribosomal protein L23a, putative	ribosome	rRNA binding;structural constituent of ribosome	translation	cytoplasm;cytosolic large ribosomal subunit;nucleolus;ribosome	RNA binding;structural constituent of ribosome	ribosomal large subunit assembly;ribosome biogenesis;translation	28.5683	28.6983	28.6079	28.5687	28.5683	28.6983	28.6079	28.5687	4					27.4164	27.2996	26.1303	25.1816	0
Tb927.10.5480;Tb927.10.5460	Tb927.10.5480	-	2.07689	1.40945	60S ribosomal protein L24, putative	N/A	N/A	N/A	cytoplasm;cytosolic large ribosomal subunit;intracellular anatomical structure;ribosome	RNA binding;structural constituent of ribosome	assembly of large subunit precursor of preribosome;ribosomal large subunit assembly;translation	28.4222	28.3858	28.3639	28.497	28.4222	28.3858	28.3639	28.497	4					27.3961	27.3027	25.5746	25.0878	0
Tb927.7.2940;Tb927.7.2930;Tb927.7.2920;Tb927.7.2910;Tb927.7.2900;Tb927.7.2890;Tb927.7.2880;Tb927.7.2870;Tb927.7.2860;Tb927.7.2850;Tb927.7.2840;Tb927.7.2830;Tb927.7.2820	Tb927.7.2940	1.02	2.04989	1.60963	histone H2A, putative	nucleosome	DNA binding;protein heterodimerization activity	N/A	nucleoplasm;nucleus	DNA binding	chromatin organization;chromatin silencing;chromosome organization	28.6227	28.4308	28.4665	28.6307	28.6227	28.4308	28.4665	28.6307	4					27.3905	27.1187	26.2334	25.2085	0
Tb927.7.6360	Tb927.7.6360	1.57	1.99567	1.38472	histone H2A variant Z	nucleosome	DNA binding;protein heterodimerization activity	N/A	nucleoplasm;nucleus	DNA binding	chromatin organization;chromatin silencing;chromosome organization;transcription initiation from RNA polymerase II promoter	28.4099	28.3101	28.0466	28.4553	28.4099	28.3101	28.0466	28.4553	4					27.4251	27.2283	25.3791	25.2067	0
Tb927.5.1110;Tb927.11.16280	Tb927.5.1110	-	1.95691	1.46719	60S ribosomal protein L8, putative	ribosome	structural constituent of ribosome	translation	cytoplasm;cytosolic large ribosomal subunit;nucleolus;ribosome	RNA binding;protein-containing complex binding;structural constituent of ribosome	cytoplasmic translation;translation	28.2669	28.4042	28.5068	28.3523	28.2669	28.4042	28.5068	28.3523	4					27.4064	27.2257	25.8542	25.2162	0
Tb927.9.11410;Tb927.9.11380	Tb927.9.11410	-	1.90551	1.38372	60S ribosomal protein L23, putative	ribosome	structural constituent of ribosome	translation	cytoplasm;cytosolic large ribosomal subunit;nucleolus;ribosome	large ribosomal subunit rRNA binding;structural constituent of ribosome	translation	28.3172	28.3188	28.248	28.0451	28.3172	28.3188	28.248	28.0451	4					27.4053	27.1649	25.5338	25.203	0
Tb927.11.3600;Tb927.11.3590;Tb11.v5.1059	Tb927.11.3600	-	1.88284	1.45735	40S ribosomal protein S4, putative	ribosome	RNA binding;rRNA binding;structural constituent of ribosome	translation	cytoplasm;cytosolic small ribosomal subunit;nucleolus;ribosome	RNA binding;mRNA binding;protein-containing complex binding;structural constituent of ribosome	translation	28.3926	28.2482	28.1167	28.3964	28.3926	28.2482	28.1167	28.3964	4					27.4026	27.0481	26.0762	25.0956	0
Tb927.2.2520;Tb927.2.2510	Tb927.2.2520	-	1.75906	1.38515	Mitochondrial outer membrane protein porin 2	mitochondrial outer membrane	voltage-gated anion channel activity	anion transmembrane transport	eukaryotic translation initiation factor 4F complex;integral component of mitochondrial outer membrane;mitochondrial outer membrane;mitochondrion;pore complex	porin activity;voltage-gated anion channel activity	ion transport;mitochondrial transport	28.2642	28.1264	28.028	28.2756	28.2642	28.1264	28.028	28.2756	4					27.4154	27.0421	26.0857	25.1148	0
Tb927.10.8940	Tb927.10.8940	-	-1.09271	2.56701	flagellum targeting protein kharon1, putative	N/A	N/A	N/A	ciliary pocket;cortical cytoskeleton	mRNA binding;protein-containing complex binding	protein targeting	26.2438	25.5745	26.0764	25.9993	26.2438	25.5745	26.0764	25.9993	4	27.5042	26.901	26.73	27.1298	27.5042	26.901	26.73	27.1298	4
Tb927.10.2110;Tb927.10.2100;Tb11.v5.1046;Tb927.10.2090	Tb927.10.2110	-	-1.13858	3.2684	elongation factor 1-alpha	N/A	GTP binding;GTPase activity;translation elongation factor activity	translational elongation	cytoplasm	GTPase activity;calmodulin binding;mRNA binding;translation elongation factor activity	calcium-mediated signaling;microtubule-based process;translation;translational elongation	32.0451	31.8803	31.7628	31.9803	32.0451	31.8803	31.7628	31.9803	4	33.1369	32.9638	32.7893	33.3327	33.1369	32.9638	32.7893	33.3327	4
Tb927.9.12630;Tb927.9.12590;Tb927.9.12570;Tb927.9.12550;Tb927.9.12610	Tb927.9.12630	-	-1.20159	1.90264	glycerol kinase, glycosomal	N/A	ATP binding;glycerol kinase activity;phosphotransferase activity, alcohol group as acceptor	carbohydrate metabolic process;glycerol catabolic process;glycerol-3-phosphate metabolic process	glycosome;mitochondrion	ATP binding;glycerol kinase activity;phosphotransferase activity, alcohol group as acceptor	glycerol metabolic process;glycerol-3-phosphate biosynthetic process;glycerol-3-phosphate metabolic process;phosphorylation;triglyceride metabolic process	31.4277	31.2932	31.3469	31.2734	31.4277	31.2932	31.3469	31.2734	4	33.1931	32.4705	32.1356	32.3483	33.1931	32.4705	32.1356	32.3483	4
Tb927.9.8880;Tb927.9.8850	Tb927.9.8880	-	-1.51316	2.03828	actin B	N/A	N/A	N/A	actin cytoskeleton;ciliary plasm;cytoplasm	structural constituent of cytoskeleton	cytoskeleton organization	30.003	29.8218	29.8711	29.8355	30.003	29.8218	29.8711	29.8355	4	30.6255	31.6388	31.5573	31.7624	30.6255	31.6388	31.5573	31.7624	4
Tb927.1.2390;Tb927.1.2370;Tb927.1.2350;Tb927.1.2330;Tb11.v5.0469;Tb927.1.2410	Tb927.1.2390	-	-1.54853	2.81213	beta tubulin	microtubule	GTP binding;GTPase activity;structural constituent of cytoskeleton	microtubule-based process	cytoplasm;microtubule	GTP binding;structural constituent of cytoskeleton	microtubule cytoskeleton organization;microtubule-based process;mitotic cell cycle	34.4101	34.3722	34.3698	34.4325	34.4101	34.3722	34.3698	34.4325	4	36.3413	35.9363	35.6735	35.8275	36.3413	35.9363	35.6735	35.8275	4
Tb927.1.1560;Tb11.v5.0464;Tb927.7.2500;Tb927.11.8350	Tb927.1.1560	-	-1.90235	1.51653	vesicular-fusion protein nsf, putative	N/A	ATP binding;ATPase activity;metal ion binding	SNARE complex disassembly	Golgi stack;transport vesicle	ATPase activity	Golgi to plasma membrane protein transport;Golgi vesicle docking;exocytosis;intra-Golgi vesicle-mediated transport	24.7342	24.7237	24.953		24.7342	24.7237	24.953	23.6342	3					27.3984	27.275	25.7363	25.2448	0
Tb927.4.760	Tb927.4.760	-	-1.9635	1.60836	AP-1 adapter complex gamma subunit, putative	AP-1 adaptor complex;Golgi apparatus;membrane coat	N/A	intracellular protein transport;vesicle-mediated transport	AP-1 adaptor complex;cytoplasm;transport vesicle	cargo adaptor activity;clathrin adaptor activity	Golgi to vacuole transport;receptor-mediated endocytosis;response to drug	24.1594	24.4936	24.6253	24.6581	24.1594	24.4936	24.6253	24.6581	4					27.397	27.0216	26.1759	25.1959	0
Tb927.4.1850	Tb927.4.1850	-	-2.02264	1.47609	hypothetical protein, conserved	signal recognition particle, endoplasmic reticulum targeting	7S RNA binding;RNA binding;endoplasmic reticulum signal peptide binding;signal recognition particle binding	SRP-dependent cotranslational protein targeting to membrane	signal recognition particle, endoplasmic reticulum targeting	signal recognition particle binding	N/A		24.4348	25.1357	25.0257	23.0524	24.4348	25.1357	25.0257	3					27.4296	27.3037	25.8172	25.1887	0
Tb927.5.900;Tb927.5.910;Tb11.v5.0559	Tb927.5.900	-	-2.09065	1.44682	oligosaccharyl transferase subunit, putative	integral component of membrane;membrane	dolichyl-diphosphooligosaccharide-protein glycotransferase activity;metal ion binding;oligosaccharyl transferase activity	protein glycosylation	endoplasmic reticulum;nuclear envelope	N/A	N/A	24.8522		24.6264	24.6395	24.8522	22.7566	24.6264	24.6395	3					27.4221	27.2098	25.5473	25.0582	0
Tb927.11.15150	Tb927.11.15150	-	-2.10069	1.48803	1-acyl-sn-glycerol-3-phosphate acyltransferase, putative	integral component of membrane	transferase activity, transferring acyl groups	N/A	integral component of membrane	1-acylglycerol-3-phosphate O-acyltransferase activity	metabolic process;phosphatidic acid biosynthetic process	24.4349	24.4437		24.586	24.4349	24.4437	22.8286	24.586	3					27.4084	27.0034	25.2145	25.0696	0
Tb927.11.720;Tb11.0840	Tb927.11.720	-	-2.19625	2.36572	hypothetical protein, conserved	N/A	N/A	N/A	cortical cytoskeleton	N/A	N/A	26.0714	25.8912	26.567	26.0084	26.0714	25.8912	26.567	26.0084	4		28.402	28.4381	29.0898	27.393	28.402	28.4381	29.0898	3
Tb927.8.1990	Tb927.8.1990	-	-2.21595	1.66642	peroxidoxin	N/A	antioxidant activity;oxidoreductase activity;peroxiredoxin activity	obsolete oxidation-reduction process	ciliary basal body;cytosol;mitochondrion	thioredoxin peroxidase activity;trypanothione-disulfide reductase activity;tryparedoxin peroxidase activity	cell redox homeostasis;cellular response to antimycin A;cellular response to heat;obsolete oxidation-reduction process;regulation of mitochondrial membrane potential;response to oxidative stress	24.7004	24.8866			24.7004	24.8866	23.4348	23.281	2					27.4078	27.1032	25.4145	25.2411	0
Tb927.2.470;Tb927.1.410;Tb927.4.220;Tb11.v5.0800;Tb11.v5.0495;Tb927.2.480	Tb927.2.470	-	-2.22316	1.47423	retrotransposon hot spot protein 4 (RHS4), putative	N/A	N/A	N/A	nucleus	N/A	mRNA export from nucleus;mRNA transcription by RNA polymerase II;mitotic cell cycle arrest	25.0795	25.1938			25.0795	25.1938	22.6639	23.6483	2					27.3869	27.1777	25.5837	25.3299	0
Tb927.10.12510;Tb927.10.12500	Tb927.10.12510	-	-2.27286	1.79402	P-type H+-ATPase, putative	integral component of membrane	ATP binding;nucleotide binding;proton-exporting ATPase activity, phosphorylative mechanism	proton export across plasma membrane	ciliary pocket;pellicular membrane;plasma membrane	ATP binding;ATPase activity;ion transmembrane transporter activity, phosphorylative mechanism;proton-exporting ATPase activity, phosphorylative mechanism	proton transmembrane transport;regulation of intracellular pH;response to drug	24.5792	24.6657		24.3778	24.5792	24.6657	23.0418	24.3778	3					27.423	27.2386	25.9138	25.1806	0
Tb927.10.11300	Tb927.10.11300	-	-2.31917	1.45983	paraflagellar rod component, putative	N/A	N/A	N/A	ciliary plasm;cytoplasm;eukaryotic translation initiation factor 4F complex;nuclear lumen;paraflagellar rod	N/A	N/A		24.9077		25.0978	22.3969	24.9077	23.4499	25.0978	2					27.4251	27.0446	25.4818	25.1774	0
Tb927.9.15210;Tb927.10.1590	Tb927.9.15210	-	-2.34674	1.73487	ribosomal protein L36, putative	ribosome	structural constituent of ribosome	translation	cytoplasm;cytosolic large ribosomal subunit;nucleolus;ribosome	structural constituent of ribosome	cytoplasmic translation;translation	24.3966	24.1465		24.4948	24.3966	24.1465	22.9742	24.4948	3					27.4212	27.2773	25.4816	25.219	0
Tb927.10.7410	Tb927.10.7410	-	-2.38288	1.94659	succinyl-CoA ligase [GDP-forming] beta-chain, putative	N/A	ATP binding;catalytic activity	tricarboxylic acid cycle	mitochondrion	N/A	N/A	24.7017	24.7927			24.7017	24.7927	23.252	23.3836	2					27.4086	27.0306	26.0457	25.1765	0
Tb927.3.3180;Tb11.v5.0584	Tb927.3.3180	-	-2.38966	1.75668	Nucleoporin NUP98	N/A	N/A	N/A	nuclear pore;nuclear pore central transport channel;nucleus	N/A	N/A	24.2345		24.5626	24.3127	24.2345	22.6697	24.5626	24.3127	3					27.3876	27.2098	25.6823	25.0585	0
Tb927.11.16740	Tb927.11.16740	-	-2.40894	1.9242	chaperone protein DnaJ, putative	N/A	heat shock protein binding;metal ion binding;unfolded protein binding	protein folding	Golgi apparatus;endoplasmic reticulum	chaperone binding;unfolded protein binding	protein folding	24.6964	24.4387		24.7355	24.6964	24.4387	22.7869	24.7355	3					27.4015	27.3287	26.2198	25.3433	0
Tb927.10.14750;Tb927.10.14630	Tb927.10.14750	-	-2.41911	1.51928	fibrillarin, putative	N/A	RNA binding;methyltransferase activity	rRNA processing	Cajal body;box C/D RNP complex;nucleus;small-subunit processome	RNA binding;histone-glutamine methyltransferase activity;phosphate ion binding;rRNA methyltransferase activity	box C/D RNA 3'-end processing;histone glutamine methylation;rRNA methylation;rRNA processing	25.294		25.1264		25.294	22.6297	25.1264	23.2133	2					27.4037	27.0721	26.2926	25.1714	0
Tb927.9.10230	Tb927.9.10230	-	-2.44092	1.57778	Co-chaperone protein P23	N/A	N/A	N/A	ciliary plasm;cytoplasm;cytosol;nuclear lumen;nucleoplasm;nucleus	Hsp90 protein binding;chaperone binding	chaperone-mediated protein complex assembly;protein folding	24.6665			24.941	24.6665	23.5617	22.2202	24.941	2					27.3897	27.0172	25.7456	25.0007	0
Tb927.11.2250	Tb927.11.2250	-	-2.46609	1.60158	conserved protein, unknown function	N/A	N/A	N/A	cytoplasm;cytoplasmic stress granule	mRNA binding	modulation of development of symbiont involved in interaction with host;posttranscriptional regulation of gene expression;quorum sensing		24.6322		25.2864	22.5365	24.6322	23.2646	25.2864	2					27.4175	27.2044	25.6706	25.2917	0
Tb927.11.9710;Tb927.10.13500	Tb927.11.9710	-	-2.55922	1.38884	60S ribosomal protein L10a, putative	large ribosomal subunit	RNA binding;structural constituent of ribosome	translation	cytoplasm;cytosolic large ribosomal subunit;large ribosomal subunit;nucleolus	RNA binding;phosphate ion binding;structural constituent of ribosome	maturation of LSU-rRNA;translation		25.6615		25.0943	22.7166	25.6615	22.5889	25.0943	2					27.4141	27.2171	26.3896	25.2774	0
Tb927.10.12710	Tb927.10.12710	-	-2.60898	1.68608	heat shock protein 110, putative	N/A	ATP binding	N/A	cytoplasm;cytosol;nucleus	N/A	response to heat		24.977		25.0953	22.5643	24.977	23.1206	25.0953	2					27.4139	27.2926	26.2627	25.2239	0
Tb927.11.9530	Tb927.11.9530	-	-2.63433	2.12906	14-3-3 protein 1	N/A	N/A	N/A	axoneme;ciliary plasm;ciliary tip;cytoplasm;eukaryotic translation initiation factor 4F complex	DNA binding	Ras protein signal transduction;endocytosis;negative regulation of mitotic nuclear division;posttranscriptional regulation of gene expression	24.459	24.7071			24.459	24.7071	23.0041	23.2242	2					27.4367	27.0515	26.2673	25.1762	0
Tb927.10.16100;Tb11.v5.0411	Tb927.10.16100	-	-2.64565	1.82093	FK506-binding protein (FKBP)-type peptidyl-prolyl isomerase, putative	N/A	peptidyl-prolyl cis-trans isomerase activity;protein binding	N/A	cytoplasm	heat shock protein binding;peptidyl-prolyl cis-trans isomerase activity	chaperone-mediated protein folding;protein peptidyl-prolyl isomerization;response to heat		24.7336		24.8721	22.7935	24.7336	22.9128	24.8721	2					27.4531	27.286	26.0033	25.1521	0
Tb927.9.14370;Tb927.8.6180	Tb927.9.14370	-	-2.74969	2.36276	60S ribosomal protein L26, putative	large ribosomal subunit	RNA binding;structural constituent of ribosome	translation	cytoplasm;cytosolic large ribosomal subunit;nucleolus	RNA binding;structural constituent of ribosome	cytoplasmic translation;ribosomal large subunit biogenesis;translation		24.0278	24.4886		22.9596	24.0278	24.4886	23.4116	2					27.4211	27.0031	26.2032	25.2589	0
Tb927.11.4900	Tb927.11.4900	-	-2.82121	2.13552	WD40/YVTN repeat-like-containing protein	N/A	protein binding	N/A	cytoplasm	N/A	N/A	24.2244		24.0381		24.2244	22.9653	24.0381	23.0821	2					27.4178	27.2534	25.6747	25.2487	0
Tb927.4.450	Tb927.4.450	-	-2.83656	1.87589	coatomer alpha subunit, putative	COPI vesicle coat;Golgi membrane;membrane coat;ribosome	protein binding;structural molecule activity	intracellular protein transport;vesicle-mediated transport	COPI vesicle coat;Golgi apparatus	N/A	endoplasmic reticulum to Golgi vesicle-mediated transport;intra-Golgi vesicle-mediated transport;intracellular protein transport;retrograde vesicle-mediated transport, Golgi to endoplasmic reticulum		23.6953	23.7526		23.0129	23.6953	23.7526	23.3138	2					27.4215	27.1673	25.327	25.205	0
Tb927.8.3100	Tb927.8.3100	-	-2.89439	2.11503	coronin, putative	N/A	protein binding	N/A	cell surface;cell tip;ciliary basal body;ciliary pocket;cytoplasm;transport vesicle	actin binding;kinesin binding;microtubule binding	microtubule cytoskeleton organization;microtubule-based process	23.8041	23.7987	23.1206	23.6731	23.8041	23.7987	23.1206	23.6731	4					27.4397	27.2497	25.9735	25.3111	0
Tb927.10.14490;Tb11.v5.0420	Tb927.10.14490	-	-2.93788	2.0189	hypothetical protein, conserved	N/A	N/A	N/A	cilium;cytoplasm	N/A	N/A	24.3716	24.4109			24.3716	24.4109	22.08	23.2116	2					27.4504	27.3008	25.9305	25.144	0
Tb927.11.16810	Tb927.11.16810	-	-2.96098	2.07685	dynein light intermediate chain D1bLIC, putative	cytoplasmic dynein complex;microtubule	N/A	intraciliary retrograde transport;intraciliary transport involved in cilium assembly	axoneme;ciliary basal body;cytoplasmic dynein complex;intraciliary transport particle	dynein heavy chain binding	intraciliary retrograde transport;intraciliary transport involved in cilium assembly	23.6489	23.3765	23.486		23.6489	23.3765	23.486	23.3234	3					27.3964	27.0423	25.9929	25.2471	0
Tb927.5.800;Tb927.5.790	Tb927.5.800	-	-2.98104	2.33986	casein kinase I, isoform 2	N/A	ATP binding;protein kinase activity	protein phosphorylation	cell tip;ciliary basal body;ciliary plasm;cytoplasm;nuclear lumen;nucleus	ATP binding;protein serine/threonine kinase activity	endocytosis;peptidyl-serine phosphorylation;protein phosphorylation	23.541			24.504	23.541	22.8838	23.197	24.504	2					27.4425	27.3291	25.974	25.3044	0
Tb927.11.13500	Tb927.11.13500	-	-3.04468	2.10639	par1	motile cilium	calmodulin binding	N/A	motile cilium;paraflagellar rod	N/A	cilium organization		24.1651		23.7266	22.3267	24.1651	22.9834	23.7266	2					27.4097	27.3651	25.4635	25.1422	0
Tb927.8.1870	Tb927.8.1870	-	-3.12075	1.98215	Golgi/lysosome glycoprotein 1	integral component of membrane	N/A	N/A	Golgi apparatus;lysosomal membrane;lysosome;transport vesicle	N/A	N/A	24.5214			24.9219	24.5214	23.0659	22.8088	24.9219	2				28.1348	27.4504	27.1044	25.1114	28.1348	1
Tb927.2.5160	Tb927.2.5160	-	-3.41301	3.44572	Chaperone protein DnaJ 2	N/A	ATP binding;heat shock protein binding;unfolded protein binding	protein folding;response to heat	ciliary plasm;cytoplasm;cytosol;nucleoplasm;transport vesicle	chaperone binding;protein-containing complex binding;unfolded protein binding	cellular response to heat;protein folding;response to heat	26.619	26.6192	26.5856	26.4097	26.619	26.6192	26.5856	26.4097	4	29.3772	30.3068	29.8999	30.3017	29.3772	30.3068	29.8999	30.3017	4
Tb927.8.890	Tb927.8.890	-	-3.61745	4.65467	Ras-related protein Rab1A	N/A	GTP binding;GTPase activity	N/A	ciliary pocket;endomembrane system;transport vesicle	GTPase activity	intracellular protein transport;posttranscriptional regulation of gene expression;small GTPase mediated signal transduction	26.2522	26.1678	26.8591	26.7532	26.2522	26.1678	26.8591	26.7532	4	30.0384	30.0883	29.991	30.3843	30.0384	30.0883	29.991	30.3843	4
Tb927.10.5620;Tb11.v5.0531	Tb927.10.5620	-	-3.64587	3.91928	fructose-bisphosphate aldolase, glycosomal	N/A	catalytic activity;fructose-bisphosphate aldolase activity	glycolytic process	cytosol;glycosome	fructose-bisphosphate aldolase activity	fructose 1,6-bisphosphate metabolic process;glycolytic process	29.4284	29.6541	28.7367	29.6915	29.4284	29.6541	28.7367	29.6915	4	33.277	32.9937	32.9503	32.8733	33.277	32.9937	32.9503	32.8733	4
Tb927.11.11680	Tb927.11.11680	-	-4.52189	4.93789	2-oxoglutarate dehydrogenase E2 component, putative	N/A	transferase activity, transferring acyl groups	N/A	ciliary basal body;cytoplasm;mitochondrion	N/A	N/A					22.4188	23.2541	23.3257	23.4652	0			28.1493	27.914	27.4412	27.0469	28.1493	27.914	2
Tb927.10.6510;Tb927.10.6400	Tb927.10.6510	-	-4.67952	3.6317	chaperonin HSP60, mitochondrial precursor	N/A	ATP binding	protein folding;protein refolding	cytoplasm;mitochondrion	unfolded protein binding	protein folding;protein import into mitochondrial matrix;protein-containing complex assembly	28.0113	28.276	27.6927	28.1643	28.0113	28.276	27.6927	28.1643	4	31.7294	32.9904	33	33.1426	31.7294	32.9904	33	33.1426	4
Tb927.11.880	Tb927.11.880	-	-4.71758	5.07096	cyclophilin a	N/A	peptidyl-prolyl cis-trans isomerase activity	protein folding;protein peptidyl-prolyl isomerization	ciliary plasm;cilium;cytoplasm;cytosol;nuclear lumen	cyclosporin A binding;peptidyl-prolyl cis-trans isomerase activity	protein folding;protein peptidyl-prolyl isomerization	26.2904	26.3957	25.6023	26.7997	26.2904	26.3957	25.6023	26.7997	4	30.5321	31.3062	31.3941	30.726	30.5321	31.3062	31.3941	30.726	4
Tb927.7.180	Tb927.7.180	-	-5.01583	4.55863	Trypanosomal VSG domain containing protein, putative	plasma membrane	N/A	N/A	N/A	N/A	N/A					22.7972	23.0652	23.4265	23.2388	0		28.5547	28.4708	28.1457	27.4198	28.5547	28.4708	28.1457	3
Tb927.9.8410	Tb927.9.8410	-	-6.75299	4.78315	chaperone protein DnaJ, putative	N/A	ATP binding;heat shock protein binding;unfolded protein binding	protein folding;response to heat	mitochondrion	unfolded protein binding	protein folding					22.5151	23.2378	22.8944	23.1075	0	28.8025	30.1946	29.7975	29.9721	28.8025	30.1946	29.7975	29.9721	4
Tb927.11.4100	Tb927.11.4100	-	-7.95217	5.57238	variant surface glycoprotein (VSG), putative	N/A	N/A	N/A	N/A	N/A	N/A					23.0848	23.6089	23.5212	23.2304	0	30.7235	31.3307	31.3028	31.8968	30.7235	31.3307	31.3028	31.8968	4

## Sheet: TbEaf6_vs_Ct
Protein.IDs	my label	NES	difference_NuA4_Ct	log10.pvalue_NuA4_Ct	Product Description	Computed GO Components	Computed GO Functions	Computed GO Processes	Curated GO Components	Curated GO Functions	Curated GO Processes	log2.LFQ.intensity.NuA4_01	log2.LFQ.intensity.NuA4_02	log2.LFQ.intensity.NuA4_03	log2.LFQ.intensity.NuA4_04	imputed.log2.LFQ.intensity.NuA4_01	imputed.log2.LFQ.intensity.NuA4_02	imputed.log2.LFQ.intensity.NuA4_03	imputed.log2.LFQ.intensity.NuA4_04	value_count_NuA4	log2.LFQ.intensity.Ct_01	log2.LFQ.intensity.Ct_02	log2.LFQ.intensity.Ct_03	log2.LFQ.intensity.Ct_04	imputed.log2.LFQ.intensity.Ct_01	imputed.log2.LFQ.intensity.Ct_02	imputed.log2.LFQ.intensity.Ct_03	imputed.log2.LFQ.intensity.Ct_04	value_count_Ct
Tb927.7.5310	Tb927.7.5310	6,59	10.007	6.77492	YEATS family, putative	NuA4 histone acetyltransferase complex;Swr1 complex	N/A	DNA repair;chromatin organization;regulation of transcription, DNA-templated	cytoplasm;nucleus	N/A	N/A	32.1093	32.1093	31.6358	32.0978	32.1093	32.1093	31.6358	32.0978	4					21.5138	22.2516	22.3627	21.7961	0
Tb927.10.14190	Tb927.10.14190	5,72	9.42391	5.30368	hypothetical protein, conserved	N/A	N/A	N/A	cytoplasm;nucleoplasm;nucleus	N/A	N/A	31.3986	31.4579	31.1226	31.5309	31.3986	31.4579	31.1226	31.5309	4					21.7503	21.9937	22.5944	21.476	0
Tb927.1.3400	Tb927.1.3400	5,40	8.61018	4.78758	hypothetical protein, conserved	N/A	protein binding	N/A	cytoplasm;nucleoplasm;nucleus	N/A	N/A	30.351	30.5626	30.3125	30.5786	30.351	30.5626	30.3125	30.5786	4					21.6085	21.8313	22.5242	21.3999	0
Tb927.9.2910	Tb927.9.2910	4,59	7.7815	4.66243	histone acetyltransferase subunit NuA4, putative	histone acetyltransferase complex	N/A	histone acetylation	nuclear lumen;nucleoplasm;nucleus	N/A	N/A	29.493	29.708	29.458	29.5807	29.493	29.708	29.458	29.5807	4					21.359	21.8876	22.3589	21.5082	0
Tb927.7.4560;Tb11.v5.0269	Tb11.v5.0269	2,84	7.51911	2.30913	histone acetyltransferase, putative	N/A	histone acetyltransferase activity	histone acetylation;regulation of transcription, DNA-templated	nucleus	histone acetyltransferase activity;histone binding;transcription coregulator activity	negative regulation of transcription, DNA-templated;positive regulation of transcription by RNA polymerase II	30.982	30.961	30.5015	31.0018	30.982	30.961	30.5015	31.0018	4			25.1168	25.1184	21.3798	21.7549	25.1168	25.1184	2
Tb927.1.650	Tb927.1.650	4,38	7.0682	5.32723	conserved protein, unknown function	N/A	N/A	N/A	nucleoplasm;nucleus	N/A	chromatin organization	29.1986	29.2791	28.791	29.2243	29.1986	29.2791	28.791	29.2243	4					21.9149	22.1929	22.6019	21.5105	0
Tb927.11.3430	Tb927.11.3430	N/A	6.48362	5.06867	hypothetical protein, conserved	N/A	N/A	N/A	nucleoplasm	N/A	N/A	28.0917	28.4825	28.3253	28.3355	28.0917	28.4825	28.3253	28.3355	4					21.3477	21.7405	22.3219	21.8905	0
Tb927.8.5320	Tb927.8.5320	2,23	4.96199	3.67349	hypothetical protein, conserved	N/A	N/A	N/A	nucleoplasm	N/A	N/A	26.8563	26.8358	26.7725	26.8054	26.8563	26.8358	26.7725	26.8054	4					21.8235	21.9367	22.3986	21.2633	0
Tb927.10.9930;Tb11.v5.0794	Tb11.v5.0794	N/A	4.6068	4.46862	PHD-zinc-finger like domain containing protein, putative	N/A	N/A	N/A	N/A	N/A	N/A	26.2648	26.367	25.8821	26.1919	26.2648	26.367	25.8821	26.1919	4					21.2524	21.5383	22.2206	21.2673	0
Tb927.10.8310	Tb927.10.8310	N/A	3.5232	2.88182	histone acetyltransferase	N/A	histone acetyltransferase activity	histone acetylation;regulation of transcription, DNA-templated	ciliary plasm;cytoplasm;nuclear lumen;nucleoplasm;nucleus	H4 histone acetyltransferase activity;histone acetyltransferase activity;histone binding;transcription coregulator activity	histone acetylation;negative regulation of transcription, DNA-templated;positive regulation of transcription by RNA polymerase II	25.2832	25.2969	25.0483	25.4423	25.2832	25.2969	25.0483	25.4423	4					21.2228	22.018	22.5834	21.1537	0
Tb927.6.1240	Tb927.6.1240	N/A	3.43168	2.95625	hypothetical protein, conserved	N/A	N/A	N/A	N/A	N/A	N/A	25.2633	25.2728	25.2692	25.444	25.2633	25.2728	25.2692	25.444	4					21.7344	22.0078	22.5916	21.1888	0
Tb927.2.4580	Tb927.2.4580	-3.09806	3.01869	2.94111	UNC119	N/A	N/A	N/A	ciliary plasm;cilium;cytoplasm;nuclear lumen	lipid binding	cilium assembly;lipoprotein transport	24.4947	25.2607	24.9622	25.1617	24.4947	25.2607	24.9622	25.1617	4					21.5292	21.458	22.9886	21.8288	0
Tb927.4.3740	Tb927.4.3740	-0.89263	2.14066	2.09094	flagellar attachment zone protein 1	motile cilium	N/A	N/A	ciliary pocket;cilium;cytoskeleton;flagellum attachment zone;protein-containing complex	N/A	cilium assembly;mitotic cytokinesis	24.3359	24.0728	24.2032		24.3359	24.0728	24.2032	22.5004	3					21.1876	21.421	22.441	21.5	0
Tb927.6.2230	Tb927.6.2230	-1.52611	1.92718	2.11358	RGG protein	N/A	N/A	N/A	cytoplasm;kinetoplast;mitochondrial mRNA editing complex;mitochondrion;nucleoplasm	RNA binding;mRNA binding	RNA biosynthetic process		24.2899	24.4253		23.1063	24.2899	24.4253	23.0215	2					21.4144	22.049	22.1946	21.4762	0
Tb927.11.3300	Tb927.11.3300	-2.21444	1.91074	1.45388	Spindle assembly abnormal 4	N/A	N/A	N/A	bilobe structure;cell tip;centriole;centrosome;ciliary basal body;ciliary pro-basal body;cortical cytoskeleton;cytoplasm;flagellum attachment zone;nucleus;protein-containing complex	protein binding;tubulin binding	centriole elongation;cilium assembly;cytokinesis, site selection;posttranscriptional regulation of gene expression		25.4298		23.4221	23.0716	25.4298	23.0458	23.4221	2					21.5723	21.9297	22.5664	21.2579	0
Tb927.11.9590	Tb927.11.9590	-5.19435	1.31948	3.44082	S-adenosylhomocysteine hydrolase, putative	N/A	adenosylhomocysteinase activity;nucleotide binding	one-carbon metabolic process	ciliary plasm;cytoplasm;cytosol;nucleoplasm	adenosylhomocysteinase activity	S-adenosylmethionine cycle	25.8861	25.8654	25.933	25.7772	25.8861	25.8654	25.933	25.7772	4	24.5476	24.5192	24.3196	24.7974	24.5476	24.5192	24.3196	24.7974	4
Tb927.7.1730	Tb927.7.1730		-1.0335	3.01168	60S ribosomal protein L7, putative	cytosolic large ribosomal subunit	structural constituent of ribosome	maturation of LSU-rRNA from tricistronic rRNA transcript (SSU-rRNA, 5.8S rRNA, LSU-rRNA)	cytoplasm;cytosolic large ribosomal subunit;nucleolus;ribosome	RNA binding;mRNA binding;structural constituent of ribosome	maturation of LSU-rRNA from tricistronic rRNA transcript (SSU-rRNA, 5.8S rRNA, LSU-rRNA);ribosome biogenesis		22.9433	22.4274		22.88	22.9433	22.4274	22.8369	2	23.971	23.8204	23.4444	23.986	23.971	23.8204	23.4444	23.986	4
Tb927.7.900	Tb927.7.900		-1.03479	3.13507	hypothetical protein, conserved	integral component of membrane;membrane	N/A	regulation of signal transduction	endoplasmic reticulum;endoplasmic reticulum membrane;nuclear envelope	N/A	regulation of signal transduction					22.9253	22.7795	22.8055	22.7173	0	24.1126	23.8187	23.6099	23.8256	24.1126	23.8187	23.6099	23.8256	4
Tb927.4.3890	Tb927.4.3890		-1.03817	2.74547	ATP-dependent RNA helicase, putative	N/A	ATP binding;helicase activity	N/A	cytoplasm	RNA binding;mRNA binding	N/A					22.8982	22.8959	22.9132	22.3207	0	23.9413	23.6276	23.6608	23.951	23.9413	23.6276	23.6608	23.951	4
Tb927.10.3170	Tb927.10.3170		-1.04939	3.73563	GCN20-type ATP-binding cassette protein, putative	N/A	ATP binding;ATPase activity	N/A	cytoplasm;cytoplasmic side of plasma membrane;integral component of membrane	ATP binding;ATPase-coupled transmembrane transporter activity	transport					23.2616	22.8578	22.9022	22.8908	0	24.213	23.9723	24.0299	23.8947	24.213	23.9723	24.0299	23.8947	4
Tb927.5.4380	Tb927.5.4380		-1.05849	3.41686	Kinetoplastid-specific Protein Phosphatase 1	N/A	DNA binding;hydrolase activity;protein serine phosphatase activity;protein threonine phosphatase activity	N/A	ciliary basal body;ciliary plasm;ciliary tip;cilium;cytoplasm;cytoskeleton;cytosol;flagella connector;flagellum attachment zone;nuclear lumen;nucleus	hydrolase activity;phosphatase activity;protein serine/threonine phosphatase activity	cytokinesis;protein dephosphorylation;protein localization					23.1277	23.069	22.694	22.7424	0	24.237	23.806	23.9063	23.9179	24.237	23.806	23.9063	23.9179	4
Tb927.1.700	Tb927.1.700		-1.09114	2.98034	phosphoglycerate kinase	N/A	phosphoglycerate kinase activity	glycolytic process	cytosol;glycosome	ADP binding;ATP binding;phosphoglycerate kinase activity	gluconeogenesis;glycolytic process;positive regulation of oxidative phosphorylation	24.3701	24.0565	24.6491	24.4363	24.3701	24.0565	24.6491	24.4363	4	25.6558	25.5664	25.0643	25.59	25.6558	25.5664	25.0643	25.59	4
Tb927.5.1210	Tb927.5.1210		-1.10055	1.94692	short-chain dehydrogenase, putative	N/A	N/A	obsolete oxidation-reduction process	endoplasmic reticulum;glycosome;mitochondrial inner membrane;mitochondrion;nuclear envelope	N/A	N/A			23.5452		23.141	23.0492	23.5452	22.4593	1	24.3231	24.1342	23.9333	24.2062	24.3231	24.1342	23.9333	24.2062	4
Tb927.10.12820	Tb927.10.12820		-1.10533	4.24215	hypothetical protein, conserved	N/A	N/A	N/A	paraflagellar rod	N/A	N/A					23.0437	22.9136	23.0787	22.7229	0	24.1924	23.9884	24.1359	23.8635	24.1924	23.9884	24.1359	23.8635	4
Tb927.11.13280	Tb927.11.13280		-1.17248	2.46162	Guide RNA binding protein 25	N/A	DNA binding	regulation of transcription, DNA-templated	kinetoplast;mitochondrial mRNA editing complex;mitochondrion	RNA binding;mRNA binding;protein binding	RNA modification;mRNA modification					23.1443	22.8952	23.0311	22.3503	0	24.2069	23.8815	24.0891	23.9333	24.2069	23.8815	24.0891	23.9333	4
Tb927.10.4610	Tb927.10.4610		-1.19284	2.82312	dolicholphosphate-mannose synthase, putative	integral component of membrane	dolichyl-phosphate beta-D-mannosyltransferase activity	N/A	endoplasmic reticulum;endoplasmic reticulum membrane;glycosome;nuclear envelope	dolichyl-phosphate beta-D-mannosyltransferase activity	GPI anchor biosynthetic process;dolichol metabolic process;protein O-linked mannosylation					23.09	23.0514	23.0915	22.4536	0	24.3312	24.0859	23.9181	24.1227	24.3312	24.0859	23.9181	24.1227	4
Tb927.10.9440	Tb927.10.9440		-1.20125	2.27548	NADH dehydrogenase	N/A	oxidoreductase activity	obsolete oxidation-reduction process	cytoplasm;kinetoplast;mitochondrion	NADH dehydrogenase (ubiquinone) activity	mitochondrial electron transport, NADH to ubiquinone					23.1894	23.1216	22.7406	22.2472	0	24.5186	23.917	23.7993	23.8689	24.5186	23.917	23.7993	23.8689	4
Tb927.11.3240	Tb927.11.3240		-1.22645	3.56888	T-complex protein 1, zeta subunit, putative	N/A	ATP binding;unfolded protein binding	protein folding	chaperonin-containing T-complex;cytoplasm	unfolded protein binding	protein folding;regulation of cell cycle	27.8896	27.695	27.5134	27.6728	27.8896	27.695	27.5134	27.6728	4	28.9697	28.8717	28.9012	28.9341	28.9697	28.8717	28.9012	28.9341	4
Tb927.11.2060	Tb927.11.2060		-1.24374	4.05347	60S acidic ribosomal protein P0, putative	N/A	N/A	ribosome biogenesis	cytoplasm;cytosolic large ribosomal subunit;large ribosomal subunit	large ribosomal subunit rRNA binding;protein-containing complex binding;structural constituent of ribosome	cytoplasmic translation;ribosomal large subunit assembly;translation	26.4884	26.1417	26.4389	26.2776	26.4884	26.1417	26.4389	26.2776	4	27.8328	27.6457	27.408	27.4352	27.8328	27.6457	27.408	27.4352	4
Tb927.4.1540	Tb927.4.1540		-1.24812	2.15405	NAD dependent epimerase/dehydratase family, putative	integral component of membrane	catalytic activity	N/A	mitochondrial outer membrane;mitochondrion	N/A	posttranscriptional regulation of gene expression					23.1802	22.9832	22.8351	22.1302	0	24.1884	24.2072	23.9142	23.8113	24.1884	24.2072	23.9142	23.8113	4
Tb927.7.5180	Tb927.7.5180		-1.25908	3.93281	60S ribosomal protein L23a, putative	ribosome	rRNA binding;structural constituent of ribosome	translation	cytoplasm;cytosolic large ribosomal subunit;nucleolus;ribosome	RNA binding;structural constituent of ribosome	ribosomal large subunit assembly;ribosome biogenesis;translation	26.8071	26.8697	26.8282	26.7297	26.8071	26.8697	26.8282	26.7297	4	28.1543	28.0188	27.8802	28.2179	28.1543	28.0188	27.8802	28.2179	4
Tb927.3.1790	Tb927.3.1790		-1.28066	2.48583	pyruvate dehydrogenase E1 beta subunit, putative	N/A	catalytic activity;pyruvate dehydrogenase (acetyl-transferring) activity	acetyl-CoA biosynthetic process from pyruvate	ciliary plasm;cytoplasm;mitochondrial inner membrane;mitochondrial pyruvate dehydrogenase complex;mitochondrion;nuclear lumen	pyruvate dehydrogenase (acetyl-transferring) activity	acetyl-CoA biosynthetic process from pyruvate					23.1431	22.8895	22.9382	22.188	0	24.2743	23.9666	24.3089	23.7318	24.2743	23.9666	24.3089	23.7318	4
Tb927.5.3030	Tb927.5.3030		-1.31217	3.77913	Intraflagellar transport protein 121	cilium	protein binding	N/A	intraciliary transport particle	N/A	intraciliary retrograde transport;intraciliary transport involved in cilium assembly					22.87	22.956	22.8065	22.4217	0	24.2777	23.8249	24.1039	24.0964	24.2777	23.8249	24.1039	24.0964	4
Tb927.3.4330	Tb927.3.4330		-1.32036	2.85736	Paraflagellar rod protein 1-5	motile cilium	calmodulin binding	N/A	ciliary plasm;cilium;cytoplasm;nuclear lumen;paraflagellar rod	N/A	cilium-dependent cell motility;forward locomotion;motile cilium assembly;posttranscriptional regulation of gene expression	24.7924	25.134	25.1578	24.7304	24.7924	25.134	25.1578	24.7304	4	26.6564	26.4523	25.8539	26.1336	26.6564	26.4523	25.8539	26.1336	4
Tb927.11.7510	Tb927.11.7510		-1.32213	5.28041	luminal binding protein 1 (BiP), putative	N/A	N/A	N/A	cytoplasm;endoplasmic reticulum;endoplasmic reticulum chaperone complex;endoplasmic reticulum lumen;membrane;nucleus	ATP binding;ATPase activity;heat shock protein binding;misfolded protein binding;protein folding chaperone;unfolded protein binding	SRP-dependent cotranslational protein targeting to membrane;cellular response to unfolded protein;chaperone cofactor-dependent protein refolding;endoplasmic reticulum unfolded protein response;protein folding;protein refolding;response to unfolded protein;ubiquitin-dependent ERAD pathway	33.0258	33.0534	32.8927	33.095	33.0258	33.0534	32.8927	33.095	4	34.3698	34.3728	34.2825	34.3303	34.3698	34.3728	34.2825	34.3303	4
Tb927.1.2400	Tb927.1.2400		-1.3419	5.28846	alpha tubulin	microtubule	GTP binding;GTPase activity;structural constituent of cytoskeleton	microtubule-based process	ciliary basal body;cortical cytoskeleton;cytoplasm;microtubule	GTP binding;structural constituent of cytoskeleton	microtubule cytoskeleton organization;microtubule-based process;mitotic cell cycle	33.3024	33.246	33.0529	33.3013	33.3024	33.246	33.0529	33.3013	4	34.6441	34.614	34.3752	34.6368	34.6441	34.614	34.3752	34.6368	4
Tb927.2.2520	Tb927.2.2520		-1.34241	4.75995	Mitochondrial outer membrane protein porin 2	mitochondrial outer membrane	voltage-gated anion channel activity	anion transmembrane transport	eukaryotic translation initiation factor 4F complex;integral component of mitochondrial outer membrane;mitochondrial outer membrane;mitochondrion;pore complex	porin activity;voltage-gated anion channel activity	ion transport;mitochondrial transport	26.2917	26.2222	26.1379	26.46	26.2917	26.2222	26.1379	26.46	4	27.7664	27.649	27.3917	27.6742	27.7664	27.649	27.3917	27.6742	4
Tb927.9.15460	Tb927.9.15460		-1.34614	3.7985	calcium motive p-type ATPase, putative	integral component of membrane	nucleotide binding	N/A	integral component of membrane;pellicular membrane;plasma membrane	ATP binding;ATPase activity;calcium transmembrane transporter activity, phosphorylative mechanism;ion transmembrane transporter activity, phosphorylative mechanism;proton-exporting ATPase activity, phosphorylative mechanism	cation transport;response to drug					23.33	22.8976	22.9909	22.8532	0	24.5302	24.2564	24.2928	24.3768	24.5302	24.2564	24.2928	24.3768	4
Tb927.1.2100	Tb927.1.2100		-1.37833	2.57459	Calpain-like protein 1.1	N/A	calcium-dependent cysteine-type endopeptidase activity	proteolysis	ciliary tip;paraflagellar rod	N/A	N/A				23.7338	22.8437	22.9384	22.9035	23.7338	1	24.646	24.1803	24.1966	24.9099	24.646	24.1803	24.1966	24.9099	4
Tb927.10.6370	Tb927.10.6370		-1.38577	2.01148	60S ribosomal proteins L37, putative	ribosome	structural constituent of ribosome	translation	cytoplasm;nucleolus;ribosome	structural constituent of ribosome;zinc ion binding	translation	23.791	24.6546	24.4129	24.4178	23.791	24.6546	24.4129	24.4178	4	25.4513	25.8876	25.0646	26.4161	25.4513	25.8876	25.0646	26.4161	4
Tb927.10.540	Tb927.10.540		-1.39118	2.77821	ATP-dependent RNA helicase SUB2, putative	N/A	ATP binding;helicase activity;nucleic acid binding	N/A	nucleoplasm;nucleus	ATP binding;RNA binding;RNA helicase activity;RNA polymerase I core binding;RNA polymerase II complex binding;helicase activity;mRNA binding	mRNA metabolic process					23.1504	22.9327	22.8371	22.2399	0	24.1956	24.0604	23.9377	24.5309	24.1956	24.0604	23.9377	24.5309	4
Tb927.3.1840	Tb927.3.1840		-1.39644	3.9076	3-oxo-5-alpha-steroid 4-dehydrogenase, putative	integral component of membrane	oxidoreductase activity, acting on the CH-CH group of donors	lipid metabolic process	cytoplasm;endoplasmic reticulum;glycosome;mitochondrial inner membrane;mitochondrial outer membrane	oxidoreductase activity	dolichol biosynthetic process;glycosylation;very long-chain fatty acid biosynthetic process	26.2941	25.9219	26.0249	25.8602	26.2941	25.9219	26.0249	25.8602	4	27.7024	27.3148	27.1555	27.5143	27.7024	27.3148	27.1555	27.5143	4
Tb927.5.1260	Tb927.5.1260		-1.4053	3.99428	Sulfate transporter N-terminal domain with GLY motif/Sulfate transporter family, putative	integral component of membrane;membrane	secondary active sulfate transmembrane transporter activity;sulfate transmembrane transporter activity	sulfate transport;transmembrane transport	acidocalcisome;endoplasmic reticulum;integral component of plasma membrane;nuclear envelope;transport vesicle	anion:anion antiporter activity	N/A					22.8246	22.9848	23.0025	22.6816	0	24.5087	24.0742	24.4301	24.1016	24.5087	24.0742	24.4301	24.1016	4
Tb927.10.5480	Tb927.10.5480		-1.41031	2.23624	60S ribosomal protein L24, putative	N/A	N/A	N/A	cytoplasm;cytosolic large ribosomal subunit;intracellular anatomical structure;ribosome	RNA binding;structural constituent of ribosome	assembly of large subunit precursor of preribosome;ribosomal large subunit assembly;translation	26.0664	26.1477	26.186	26.4201	26.0664	26.1477	26.186	26.4201	4	27.9312	27.8531	26.9334	27.7438	27.9312	27.8531	26.9334	27.7438	4
Tb927.10.4310	Tb927.10.4310		-1.41036	2.47842	prohibitin 2, putative	integral component of membrane;membrane;mitochondrial inner membrane	N/A	N/A	cytoplasm;mitochondrion	N/A	obsolete replicative cell aging;proteolysis;regulation of mitochondrial translation					23.258	23.0365	22.8316	22.2756	0	24.4786	24.1303	24.094	24.3401	24.4786	24.1303	24.094	24.3401	4
Tb927.5.960	Tb927.5.960		-1.41118	1.67793	atpase family aaa domain-containing protein 1	N/A	ATP binding;ATPase activity	N/A	endoplasmic reticulum;mitochondrial outer membrane	ATP binding	N/A		24.5853	24.495	24.2232	23.0454	24.5853	24.495	24.2232	3	25.8981	25.4657	25.1286	25.5014	25.8981	25.4657	25.1286	25.5014	4
Tb927.7.3040	Tb927.7.3040		-1.42744	2.5182	F-box and WD40 domain containing protein	ribosome	protein binding	N/A	cytoplasm;cytoplasmic stress granule;nucleolus	N/A	positive regulation of transcription by RNA polymerase I;rRNA processing					23.1516	22.9348	22.9347	22.3336	0	24.2831	24.3615	24.1859	24.234	24.2831	24.3615	24.1859	24.234	4
Tb927.11.8770	Tb927.11.8770		-1.42849	5.11274	ATP-dependent RNA helicase FAL1, putative	N/A	ATP binding;helicase activity;nucleic acid binding	N/A	catalytic step 2 spliceosome;nuclear lumen;nucleolus;nucleoplasm;nucleus	ATP binding;RNA binding;RNA helicase activity;helicase activity;mRNA binding	maturation of SSU-rRNA from tricistronic rRNA transcript (SSU-rRNA, 5.8S rRNA, LSU-rRNA)					22.7944	22.9016	22.6625	22.9697	0	24.3836	24.1084	24.1602	24.3898	24.3836	24.1084	24.1602	24.3898	4
Tb927.9.8420	Tb927.9.8420		-1.42919	2.78277	QM-like protein	ribosome	structural constituent of ribosome	translation	cytoplasm;cytosolic large ribosomal subunit;ribosome	structural constituent of ribosome	ribosomal large subunit assembly;translation	27.9969	28.0462	27.9961	27.8879	27.9969	28.0462	27.9961	27.8879	4	29.7284	29.5262	29.0333	29.3559	29.7284	29.5262	29.0333	29.3559	4
Tb927.11.13270	Tb927.11.13270		-1.43672	3.02934	hypothetical protein, conserved	N/A	N/A	N/A	cortical cytoskeleton	N/A	N/A		23.8052	23.5305	23.3914	23.0257	23.8052	23.5305	23.3914	3	24.8987	24.976	24.6435	24.9815	24.8987	24.976	24.6435	24.9815	4
Tb927.10.3990	Tb927.10.3990		-1.43769	4.22955	DHH1	N/A	ATP binding;helicase activity;nucleic acid binding	N/A	P-body;cytoplasm;cytoplasmic stress granule	ATP binding;helicase activity;mRNA binding	P-body assembly;nucleobase-containing compound metabolic process;stress granule assembly	27.0892	27.0304	26.7977	27.1331	27.0892	27.0304	26.7977	27.1331	4	28.4534	28.6107	28.1542	28.5829	28.4534	28.6107	28.1542	28.5829	4
Tb927.3.4070	Tb927.3.4070		-1.44417	4.05231	Pyruvate transporter, putative	N/A	N/A	N/A	cytoplasm	N/A	N/A	28.3902	28.3112	28.0796	28.0698	28.3902	28.3112	28.0796	28.0698	4	29.7165	29.7081	29.588	29.615	29.7165	29.7081	29.588	29.615	4
Tb927.11.15240	Tb927.11.15240		-1.44685	4.44875	Ras-related protein RAB2B, putative	N/A	GTP binding;GTPase activity	N/A	Golgi apparatus;mitochondrial outer membrane;transport vesicle	GTPase activity	small GTPase mediated signal transduction					22.9115	22.8637	23.0998	22.9205	0	24.4898	24.1605	24.5578	24.3747	24.4898	24.1605	24.5578	24.3747	4
Tb927.11.9640	Tb927.11.9640		-1.44712	3.38066	glycyl-tRNA synthetase, putative	cytoplasm	ATP binding;aminoacyl-tRNA ligase activity;glycine-tRNA ligase activity;nucleotide binding	glycyl-tRNA aminoacylation;tRNA aminoacylation for protein translation	cytoplasm;glycine-tRNA ligase complex;mitochondrion	glycine-tRNA ligase activity	glycyl-tRNA aminoacylation;mitochondrial glycyl-tRNA aminoacylation;translation					23.0883	23.0111	23.0265	22.4457	0	24.3572	24.349	24.0929	24.5609	24.3572	24.349	24.0929	24.5609	4
Tb927.11.17000	Tb927.11.17000		-1.45033	4.22034	AIR9-like protein	N/A	protein binding	N/A	cortical cytoskeleton;cytoskeleton	N/A	cytokinesis	27.7073	27.2664	27.3361	27.3418	27.7073	27.2664	27.3361	27.3418	4	29.1116	28.9036	28.597	28.8408	29.1116	28.9036	28.597	28.8408	4
Tb927.9.8880	Tb927.9.8880		-1.45528	4.38337	actin B	N/A	N/A	N/A	actin cytoskeleton;ciliary plasm;cytoplasm	structural constituent of cytoskeleton	cytoskeleton organization	28.3517	28.0801	28.2228	28.4728	28.3517	28.0801	28.2228	28.4728	4	29.8058	29.814	29.6216	29.7072	29.8058	29.814	29.6216	29.7072	4
Tb927.11.15150	Tb927.11.15150		-1.45643	3.61368	1-acyl-sn-glycerol-3-phosphate acyltransferase, putative	integral component of membrane	transferase activity, transferring acyl groups	N/A	integral component of membrane	1-acylglycerol-3-phosphate O-acyltransferase activity	metabolic process;phosphatidic acid biosynthetic process					23.0915	22.9363	23.0791	22.6527	0	24.4887	24.3315	24.3383	24.4268	24.4887	24.3315	24.3383	24.4268	4
Tb927.10.6640	Tb927.10.6640		-1.46224	4.19301	transmembrane emp24 domain-containing protein	integral component of membrane	N/A	N/A	COPII-coated ER to Golgi transport vesicle;Golgi apparatus;endoplasmic reticulum;endoplasmic reticulum-Golgi intermediate compartment;transport vesicle	N/A	Golgi organization;endoplasmic reticulum to Golgi vesicle-mediated transport;intracellular protein transport;posttranscriptional regulation of gene expression	23.9672	24.1706	23.9717	24.2602	23.9672	24.1706	23.9717	24.2602	4	25.785	25.5471	25.2723	25.6143	25.785	25.5471	25.2723	25.6143	4
Tb927.1.2390	Tb927.1.2390		-1.4649	5.26899	beta tubulin	microtubule	GTP binding;GTPase activity;structural constituent of cytoskeleton	microtubule-based process	cytoplasm;microtubule	GTP binding;structural constituent of cytoskeleton	microtubule cytoskeleton organization;microtubule-based process;mitotic cell cycle	32.7703	32.5967	32.4484	32.6924	32.7703	32.5967	32.4484	32.6924	4	34.2265	34.1013	33.9765	34.0631	34.2265	34.1013	33.9765	34.0631	4
Tb927.9.11410	Tb927.9.11410		-1.50347	2.49809	60S ribosomal protein L23, putative	ribosome	structural constituent of ribosome	translation	cytoplasm;cytosolic large ribosomal subunit;nucleolus;ribosome	large ribosomal subunit rRNA binding;structural constituent of ribosome	translation	25.0881	24.865	25.3097	25.196	25.0881	24.865	25.3097	25.196	4	26.9883	26.8153	25.9803	26.6887	26.9883	26.8153	25.9803	26.6887	4
Tb927.7.3180	Tb927.7.3180		-1.50881	2.57644	adaptor complex AP-1 medium subunit, putative	clathrin adaptor complex	N/A	intracellular protein transport;vesicle-mediated transport	cytoplasm;cytoplasmic vesicle;intracellular membrane-bounded organelle;transport vesicle	N/A	response to drug;vesicle-mediated transport					23.0783	23.0564	22.7381	22.1506	0	24.458	24.1219	24.0669	24.4118	24.458	24.1219	24.0669	24.4118	4
Tb927.8.7100	Tb927.8.7100		-1.51686	2.86441	acetyl-CoA carboxylase	N/A	ATP binding;acetyl-CoA carboxylase activity;ligase activity;metal ion binding	fatty acid biosynthetic process;malonyl-CoA biosynthetic process	biotin carboxylase complex;cytoplasm;glycosome;mitochondrion	ATP binding;acetyl-CoA carboxylase activity;biotin carboxylase activity	fatty acid biosynthetic process;fatty acid elongation;quorum sensing					23.0206	23.018	22.9533	22.2304	0	24.5652	24.075	24.3601	24.2895	24.5652	24.075	24.3601	24.2895	4
Tb927.6.4300	Tb927.6.4300		-1.5383	4.64098	glyceraldehyde 3-phosphate dehydrogenase, glycosomal	N/A	NAD binding;NADP binding;oxidoreductase activity, acting on the aldehyde or oxo group of donors, NAD or NADP as acceptor	glucose metabolic process;obsolete oxidation-reduction process	glycosome	glyceraldehyde-3-phosphate dehydrogenase (NAD+) (phosphorylating) activity	glycolytic process	32.0708	31.8257	31.8386	31.9988	32.0708	31.8257	31.8386	31.9988	4	33.7036	33.45	33.2619	33.4716	33.7036	33.45	33.2619	33.4716	4
Tb927.3.2230	Tb927.3.2230		-1.54707	3.00071	succinyl-CoA synthetase alpha subunit, putative	N/A	catalytic activity;nucleotide binding	N/A	mitochondrion;succinate-CoA ligase complex (ADP-forming)	succinate-CoA ligase (ADP-forming) activity;succinate-CoA ligase (GDP-forming) activity	tricarboxylic acid cycle					23.0332	22.9022	22.8491	22.8126	0	24.8656	24.4571	24.1894	24.2732	24.8656	24.4571	24.1894	24.2732	4
Tb927.5.3810	Tb927.5.3810		-1.55066	5.12125	orotidine-5-phosphate decarboxylase/orotate phosphoribosyltransferase, putative	N/A	catalytic activity;orotate phosphoribosyltransferase activity;orotidine-5'-phosphate decarboxylase activity	'de novo' UMP biosynthetic process;'de novo' pyrimidine nucleobase biosynthetic process;nucleoside metabolic process;pyrimidine nucleotide biosynthetic process	ciliary basal body;cytoplasm;glycosome	orotate phosphoribosyltransferase activity;orotidine-5'-phosphate decarboxylase activity	UMP biosynthetic process;pyrimidine nucleobase biosynthetic process;pyrimidine ribonucleotide biosynthetic process	25.6055	25.5344	25.3288	25.3349	25.6055	25.5344	25.3288	25.3349	4	27.1217	26.9557	26.9205	27.0084	27.1217	26.9557	26.9205	27.0084	4
Tb927.11.15230	Tb927.11.15230		-1.60064	2.34546	cytosolic coat protein, putative	integral component of membrane	N/A	N/A	COPII-coated ER to Golgi transport vesicle;ER to Golgi transport vesicle membrane;Golgi apparatus;endoplasmic reticulum;endoplasmic reticulum-Golgi intermediate compartment;nuclear envelope	protein transmembrane transporter activity	Golgi organization;endoplasmic reticulum to Golgi vesicle-mediated transport;intracellular protein transport		23.8988			22.8235	23.8988	23.0749	22.6652	1	24.9671	24.7529	24.2782	24.8668	24.9671	24.7529	24.2782	24.8668	4
Tb927.11.15100	Tb927.11.15100		-1.60614	2.82842	Tb5.20	N/A	N/A	N/A	flagellum attachment zone;paraflagellar rod	N/A	posttranscriptional regulation of gene expression					23.1625	23.0168	22.8524	22.1968	0	24.8269	24.4564	24.4884	23.8813	24.8269	24.4564	24.4884	23.8813	4
Tb927.4.1800	Tb927.4.1800		-1.61941	2.46525	Mitochondrial ribosomal protein L3	ribosome	structural constituent of ribosome	translation	cytosolic large ribosomal subunit;mitochondrial large ribosomal subunit	RNA binding;structural constituent of ribosome	ribosomal large subunit assembly	24.0379	24.2318	23.9584	23.9937	24.0379	24.2318	23.9584	23.9937	4	25.9669	25.7812	25.0314	25.92	25.9669	25.7812	25.0314	25.92	4
Tb927.7.710	Tb927.7.710		-1.64787	3.74868	heat shock 70 kDa protein, putative	N/A	N/A	N/A	axoneme;cilium;cytoplasm	ATP binding;ATPase activity;heat shock protein binding;misfolded protein binding;protein folding chaperone;unfolded protein binding	cellular response to unfolded protein;chaperone cofactor-dependent protein refolding;protein refolding;response to unfolded protein	25.533	25.3115	25.2081	24.8821	25.533	25.3115	25.2081	24.8821	4	27.0874	26.8104	26.8954	26.733	27.0874	26.8104	26.8954	26.733	4
Tb927.8.7980	Tb927.8.7980		-1.65135	4.10397	Pyrophosphate-energized vacuolar membrane proton pump 2, putative	integral component of membrane;membrane	inorganic diphosphatase activity;pyrophosphate hydrolysis-driven proton transmembrane transporter activity	proton transmembrane transport	Golgi membrane;acidocalcisome;contractile vacuole;integral component of membrane	pyrophosphate hydrolysis-driven proton transmembrane transporter activity	cellular calcium ion homeostasis;intracellular pH reduction;proton transmembrane transport					23.2505	22.8367	22.6993	22.7208	0	24.7773	24.5419	24.4759	24.3176	24.7773	24.5419	24.4759	24.3176	4
Tb927.9.6070	Tb927.9.6070		-1.65564	6.24565	40S ribosomal protein S3, putative	small ribosomal subunit	RNA binding;structural constituent of ribosome	translation	cytoplasm;cytosolic small ribosomal subunit;kinetoplast;mitochondrion;nucleus	mRNA binding;nucleic acid binding;structural constituent of ribosome	ribosome biogenesis;translation	28.4044	28.2177	28.1626	28.2775	28.4044	28.2177	28.1626	28.2775	4	30.0584	29.821	29.8507	29.9546	30.0584	29.821	29.8507	29.9546	4
Tb927.10.6050	Tb927.10.6050		-1.66469	4.69986	clathrin heavy chain	clathrin coat of coated pit;clathrin coat of trans-Golgi network vesicle;clathrin complex	clathrin light chain binding;protein binding;structural molecule activity	intracellular protein transport;vesicle-mediated transport	cell tip;clathrin complex;transport vesicle	clathrin light chain binding;mRNA binding	receptor-mediated endocytosis	27.7572	27.4516	27.4492	27.4898	27.7572	27.4516	27.4492	27.4898	4	29.4526	29.0455	29.2721	29.0364	29.4526	29.0455	29.2721	29.0364	4
Tb927.4.2450	Tb927.4.2450		-1.66757	3.80139	protein disulfide isomerase 1	N/A	N/A	N/A	cytoplasm	glutathione-disulfide reductase activity	obsolete oxidation-reduction process					23.1452	22.8929	22.6536	22.4752	0	24.3853	24.7563	24.2981	24.3975	24.3853	24.7563	24.2981	24.3975	4
Tb927.10.5370	Tb927.10.5370		-1.67391	5.99405	40S ribosomal protein S10, putative	N/A	N/A	N/A	cytoplasm;cytosolic small ribosomal subunit	RNA binding;mRNA binding;structural constituent of ribosome	ribosomal small subunit assembly;translation	25.2461	25.0199	25.0469	24.9805	25.2461	25.0199	25.0469	24.9805	4	26.8523	26.7042	26.5996	26.8328	26.8523	26.7042	26.5996	26.8328	4
Tb927.9.6560	Tb927.9.6560		-1.69227	3.49411	NAK family pseudokinase, putative	N/A	ATP binding;protein kinase activity	protein phosphorylation	cell tip;ciliary plasm;cytoplasm;transport vesicle	ATP binding;protein kinase activity	protein phosphorylation			23.5115	23.5174	23.1613	22.885	23.5115	23.5174	2	25.4634	24.7452	24.7812	24.8544	25.4634	24.7452	24.7812	24.8544	4
Tb927.3.3300	Tb927.3.3300		-1.69597	2.70793	Flagellum attachment zone protein 19	N/A	N/A	N/A	cilium;flagellum attachment zone;protein-containing complex	N/A	N/A	25.3974	25.7006	25.261	24.8038	25.3974	25.7006	25.261	24.8038	4	26.6348	27.0702	26.5885	27.6532	26.6348	27.0702	26.5885	27.6532	4
Tb927.7.2340	Tb927.7.2340		-1.71462	4.88796	40S ribosomal protein S15, putative	ribosome;small ribosomal subunit	RNA binding;structural constituent of ribosome	translation	cytoplasm;cytosolic small ribosomal subunit;nucleolus;ribosome	structural constituent of ribosome	ribosomal small subunit assembly;translation	26.5244	26.7071	26.4272	26.2432	26.5244	26.7071	26.4272	26.2432	4	28.1572	28.0995	28.0581	28.4457	28.1572	28.0995	28.0581	28.4457	4
Tb927.10.1170	Tb927.10.1170		-1.71695	4.08552	intraflagellar transport protein 172	N/A	protein binding	N/A	axoneme;ciliary basal body;intraciliary transport particle;intraciliary transport particle B;motile cilium	N/A	intraciliary transport;intraciliary transport involved in cilium assembly	25.5089	25.5154	25.3301	25.427	25.5089	25.5154	25.3301	25.427	4	27.2968	27.3055	26.8767	27.1704	27.2968	27.3055	26.8767	27.1704	4
Tb927.4.1080	Tb927.4.1080		-1.71823	3.92208	V-type ATPase, A subunit, putative	proton-transporting V-type ATPase, V1 domain	ATP binding;hydrolase activity;proton-transporting ATP synthase activity, rotational mechanism;proton-transporting ATPase activity, rotational mechanism	ATP metabolic process;proton transmembrane transport	acidocalcisome;plasma membrane;vacuolar membrane	proton-transporting ATPase activity, rotational mechanism	endocytosis;response to drug					22.9895	22.9674	22.8141	22.3992	0	24.7213	24.5512	24.3098	24.4607	24.7213	24.5512	24.3098	24.4607	4
Tb927.11.3790	Tb927.11.3790		-1.71984	3.7657	hypothetical protein, conserved	N/A	N/A	N/A	cytoplasm;nuclear pore;nucleus	N/A	N/A	25.1777	25.1986	25.0432	25.1409	25.1777	25.1986	25.0432	25.1409	4	27.0828	26.7923	26.6055	26.959	27.0828	26.7923	26.6055	26.959	4
Tb927.8.2460	Tb927.8.2460		-1.72707	5.0246	hypothetical protein, conserved	integral component of membrane	N/A	N/A	nuclear envelope;nucleus	N/A	N/A					23.2819	22.9533	22.9892	22.8597	0	24.7824	24.8378	24.5427	24.8293	24.7824	24.8378	24.5427	24.8293	4
Tb927.9.14240	Tb927.9.14240		-1.72963	2.61166	Nucleoporin NUP82	N/A	N/A	N/A	nuclear pore;nuclear pore outer ring;nucleus	N/A	N/A					22.9875	22.9291	22.8606	22.4208	0	24.6274	24.0955	25.197	24.1966	24.6274	24.0955	25.197	24.1966	4
Tb927.9.7720	Tb927.9.7720		-1.73194	2.63375	predicted tetratricopeptide repeat protein	N/A	protein binding	N/A	intraciliary transport particle	N/A	N/A					23.2354	22.883	22.8909	22.1957	0	24.7046	24.471	24.5914	24.3659	24.7046	24.471	24.5914	24.3659	4
Tb927.11.13190	Tb927.11.13190		-1.73908	3.89684	elongation factor 1 gamma, putative	N/A	protein binding;translation elongation factor activity	glutathione metabolic process;translational elongation	cytoplasm;eukaryotic translation elongation factor 1 complex	translation elongation factor activity	translational elongation					23.1994	23.0701	22.7246	22.8559	0	25.113	24.6249	24.4164	24.6519	25.113	24.6249	24.4164	24.6519	4
Tb927.10.3940	Tb927.10.3940		-1.75722	4.90832	40S ribosomal protein S3A, putative	cytosolic small ribosomal subunit;ribosome	structural constituent of ribosome	translation	cytosol;nucleoplasm;ribosome	mRNA binding;structural constituent of ribosome	translation	27.2975	27.5737	27.4293	27.1373	27.2975	27.5737	27.4293	27.1373	4	29.2127	29.1398	28.9306	29.1837	29.2127	29.1398	28.9306	29.1837	4
Tb927.11.16810	Tb927.11.16810		-1.77144	3.49532	dynein light intermediate chain D1bLIC, putative	cytoplasmic dynein complex;microtubule	N/A	intraciliary retrograde transport;intraciliary transport involved in cilium assembly	axoneme;ciliary basal body;cytoplasmic dynein complex;intraciliary transport particle	dynein heavy chain binding	intraciliary retrograde transport;intraciliary transport involved in cilium assembly					23.1515	22.7738	23.0767	22.3833	0	24.9227	24.6237	24.1613	24.7634	24.9227	24.6237	24.1613	24.7634	4
Tb927.8.4810	Tb927.8.4810		-1.77263	4.71408	prohibitin 1	membrane;mitochondrial inner membrane	N/A	N/A	mitochondrion	N/A	mitochondrion organization;regulation of cell cycle;regulation of mitochondrial membrane potential;regulation of mitochondrial translation					23.0621	22.8743	22.6588	22.7721	0	24.88	24.3772	24.6764	24.5243	24.88	24.3772	24.6764	24.5243	4
Tb927.9.6530	Tb927.9.6530		-1.78683	3.06517	hypothetical protein	N/A	N/A	N/A	cytoplasm	N/A	N/A					22.8178	22.8968	22.8368	22.2265	0	24.5342	24.5601	24.4563	24.3746	24.5342	24.5601	24.4563	24.3746	4
Tb927.4.2080	Tb927.4.2080		-1.80598	3.75841	Coiled-coil and C2 domain-containing protein	N/A	N/A	N/A	cell body;ciliary basal body;flagellum attachment zone;protein-containing complex	N/A	cilium assembly					22.9993	22.989	22.6577	22.3786	0	24.7609	24.3475	24.5462	24.5938	24.7609	24.3475	24.5462	24.5938	4
Tb927.8.6160	Tb927.8.6160		-1.83598	1.57815	40S ribosomal protein S8, putative	ribosome	structural constituent of ribosome	translation	cytoplasm;cytosolic small ribosomal subunit;nucleolus;ribosome	phosphate ion binding;structural constituent of ribosome	maturation of SSU-rRNA from tricistronic rRNA transcript (SSU-rRNA, 5.8S rRNA, LSU-rRNA);translation	24.7273				24.7273	22.7959	23.0772	22.6702	1	25.2446	25.3913	24.7501	25.2285	25.2446	25.3913	24.7501	25.2285	4
Tb927.1.120	Tb927.1.120		-1.85207	3.98521	retrotransposon hot spot protein 4 (RHS4), putative	N/A	N/A	N/A	cytoplasm;nucleolus;nucleus	mRNA binding	mRNA export from nucleus;mRNA transcription by RNA polymerase II;mitotic cell cycle arrest	26.7834	26.4155	26.3282	26.3321	26.7834	26.4155	26.3282	26.3321	4	28.6813	28.2958	27.9469	28.3435	28.6813	28.2958	27.9469	28.3435	4
Tb927.11.9530	Tb927.11.9530		-1.87689	4.26096	14-3-3 protein 1	N/A	N/A	N/A	axoneme;ciliary plasm;ciliary tip;cytoplasm;eukaryotic translation initiation factor 4F complex	DNA binding	Ras protein signal transduction;endocytosis;negative regulation of mitotic nuclear division;posttranscriptional regulation of gene expression					23.2719	22.7482	22.7302	22.7034	0	24.9893	24.6144	24.5346	24.8229	24.9893	24.6144	24.5346	24.8229	4
Tb927.11.11520	Tb927.11.11520		-1.8952	1.85712	glycosomal membrane protein	integral component of peroxisomal membrane	N/A	peroxisome fission	endoplasmic reticulum;glycosome;glycosome membrane;peroxisomal membrane	N/A	peroxisome fission;regulation of peroxisome size	24.3689			24.4362	24.3689	23.0642	22.8422	24.4362	2	26.055	25.5384	25.1741	25.5248	26.055	25.5384	25.1741	25.5248	4
Tb927.8.1870	Tb927.8.1870		-1.90875	5.36354	Golgi/lysosome glycoprotein 1	integral component of membrane	N/A	N/A	Golgi apparatus;lysosomal membrane;lysosome;transport vesicle	N/A	N/A					22.9209	22.9252	22.9843	22.7424	0	25.0117	24.7097	24.6497	24.8366	25.0117	24.7097	24.6497	24.8366	4
Tb927.10.7410	Tb927.10.7410		-1.92754	3.67897	succinyl-CoA ligase [GDP-forming] beta-chain, putative	N/A	ATP binding;catalytic activity	tricarboxylic acid cycle	mitochondrion	N/A	N/A					22.797	22.8687	22.8705	22.3307	0	25.0023	24.751	24.1486	24.6751	25.0023	24.751	24.1486	24.6751	4
Tb927.8.1200	Tb927.8.1200		-1.92918	4.49156	vacuolar-type Ca2+-ATPase 2	integral component of membrane;membrane	ATP binding;calcium transmembrane transporter activity, phosphorylative mechanism;hydrolase activity;nucleotide binding	calcium ion transmembrane transport	intracellular membrane-bounded organelle;plasma membrane	ATP binding;ATPase-coupled cation transmembrane transporter activity;calcium transmembrane transporter activity, phosphorylative mechanism	cell growth;cellular calcium ion homeostasis					22.9194	23.0846	22.7078	22.4915	0	24.9909	24.5098	24.8059	24.6135	24.9909	24.5098	24.8059	24.6135	4
Tb927.4.760	Tb927.4.760		-1.94122	4.0325	AP-1 adapter complex gamma subunit, putative	AP-1 adaptor complex;Golgi apparatus;membrane coat	N/A	intracellular protein transport;vesicle-mediated transport	AP-1 adaptor complex;cytoplasm;transport vesicle	cargo adaptor activity;clathrin adaptor activity	Golgi to vacuole transport;receptor-mediated endocytosis;response to drug					23.2014	22.886	22.7613	22.4796	0	24.9603	24.5297	24.902	24.7012	24.9603	24.5297	24.902	24.7012	4
Tb927.9.12650	Tb927.9.12650		-1.94217	4.02607	ubiquitin-activating enzyme E1, putative	N/A	ubiquitin-like modifier activating enzyme activity	cellular protein modification process	cell tip;ciliary plasm;cytoplasm;mitochondrion;nucleolus;nucleoplasm;nucleus	ubiquitin activating enzyme activity;ubiquitin-protein transferase activity	cellular protein modification process;cellular response to DNA damage stimulus;protein modification by small protein conjugation;protein ubiquitination;ubiquitin-dependent protein catabolic process					23.1463	22.9394	22.643	22.6382	0	24.9232	24.6523	24.8224	24.7377	24.9232	24.6523	24.8224	24.7377	4
Tb927.3.3000	Tb927.3.3000		-1.9645	3.07161	Putative intraflagellar transport protein C3	motile cilium	protein binding	N/A	ciliary basal body;ciliary base;intraciliary transport particle;intraciliary transport particle B	intraciliary transport particle B binding	intraciliary anterograde transport;intraciliary transport involved in cilium assembly					22.8977	23.0151	22.9957	22.0721	0	25.0062	24.811	24.5615	24.4599	25.0062	24.811	24.5615	24.4599	4
Tb927.8.5010	Tb927.8.5010		-1.97124	3.27218	Paraflagellar rod protein 2-5	motile cilium	calmodulin binding	N/A	ciliary plasm;cilium;cytoplasm;nuclear lumen;paraflagellar rod	N/A	cilium-dependent cell motility;forward locomotion;motile cilium assembly	24.0703	24.6178	25.087	24.4359	24.0703	24.6178	25.087	24.4359	4	26.8694	26.542	26.4055	26.279	26.8694	26.542	26.4055	26.279	4
Tb927.6.4500	Tb927.6.4500		-1.98375	3.14708	conserved repeat domain containing protein, putative	integral component of membrane	N/A	N/A	endoplasmic reticulum;nuclear envelope	N/A	N/A					22.8464	22.8787	22.7142	22.1343	0	24.7212	24.4746	24.6797	24.6331	24.7212	24.4746	24.6797	24.6331	4
Tb927.3.5520	Tb927.3.5520		-1.99263	4.29381	26S proteasome regulatory non-ATPase subunit	proteasome complex	enzyme regulator activity	regulation of protein catabolic process	cytoplasm;nucleoplasm;nucleus;proteasome regulatory particle, base subcomplex;proteasome storage granule	N/A	proteasome-mediated ubiquitin-dependent protein catabolic process					23.0369	22.7805	22.8665	22.743	0	25.1578	24.7758	24.5771	24.8867	25.1578	24.7758	24.5771	24.8867	4
Tb927.4.1020	Tb927.4.1020		-2.02071	4.07125	serine-palmitoyl-CoA transferase, putative	N/A	catalytic activity;pyridoxal phosphate binding	biosynthetic process	cytoplasm;endoplasmic reticulum;nuclear envelope;transport vesicle	serine C-palmitoyltransferase activity	ceramide biosynthetic process;membrane lipid metabolic process;sphingosine biosynthetic process					22.9734	23.0217	22.6033	22.3638	0	24.7826	25.0146	24.4796	24.7682	24.7826	25.0146	24.4796	24.7682	4
Tb927.11.5400	Tb927.11.5400		-2.0304	3.76072	signal recognition particle 54 kDa	signal recognition particle	7S RNA binding;GTP binding;GTPase activity	SRP-dependent cotranslational protein targeting to membrane	cytosol;endoplasmic reticulum;nuclear envelope;signal recognition particle, endoplasmic reticulum targeting	7S RNA binding;GTP binding;GTPase activity;RNA binding;endoplasmic reticulum signal peptide binding	SRP-dependent cotranslational protein targeting to membrane, translocation;protein targeting					23.3545	23.0263	22.6588	22.6039	0	25.0474	24.9196	24.6415	25.1565	25.0474	24.9196	24.6415	25.1565	4
Tb927.11.11330	Tb927.11.11330		-2.03369	6.17781	heat shock protein 70	N/A	N/A	N/A	ciliary plasm;cytoplasm;glycosome	ATPase activity	protein folding;response to heat	32.7699	32.7626	32.5624	32.8281	32.7699	32.7626	32.5624	32.8281	4	34.8648	34.738	34.6886	34.7663	34.8648	34.738	34.6886	34.7663	4
Tb927.10.2190	Tb927.10.2190		-2.04195	2.27528	Protein of unknown function (DUF667), putative	N/A	N/A	N/A	axoneme;ciliary basal body;ciliary plasm;cytoplasm;motile cilium;nuclear lumen	N/A	cilium assembly;positive regulation of cell motility;posttranscriptional regulation of gene expression;regulation of cilium beat frequency involved in ciliary motility			23.5834		22.9515	22.8795	23.5834	22.1516	1	24.8646	24.9609	25.0577	24.8506	24.8646	24.9609	25.0577	24.8506	4
Tb927.1.2570	Tb927.1.2570		-2.04488	3.76741	coatomer beta subunit	COPI vesicle coat;Golgi membrane;cytoplasm;membrane coat	structural molecule activity	intracellular protein transport;vesicle-mediated transport	COPI vesicle coat;Golgi apparatus;transport vesicle	N/A	endoplasmic reticulum to Golgi vesicle-mediated transport;intra-Golgi vesicle-mediated transport;vesicle-mediated transport					23.3526	22.9772	22.7815	22.6202	0	25.0322	24.7399	25.0989	25.04	25.0322	24.7399	25.0989	25.04	4
Tb927.5.1460	Tb927.5.1460		-2.06677	3.40842	Possible lysine decarboxylase, putative	N/A	N/A	N/A	ciliary plasm;cytoplasm;cytosol	N/A	N/A					22.9529	22.8686	22.7343	22.1493	0	24.9015	24.7279	24.5225	24.8202	24.9015	24.7279	24.5225	24.8202	4
Tb927.11.6230	Tb927.11.6230		-2.07021	1.37931	protein transport protein SEC61 subunit alpha, putative	integral component of membrane;membrane	N/A	protein transport	Sec61 translocon complex;endoplasmic reticulum;endoplasmic reticulum membrane;integral component of membrane	P-P-bond-hydrolysis-driven protein transmembrane transporter activity;protein transmembrane transporter activity;ribosome binding;signal sequence binding	SRP-dependent cotranslational protein targeting to membrane, translocation;posttranslational protein targeting to membrane, translocation;protein secretion	24.8809	24.4444	24.4007		24.8809	24.4444	24.4007	22.1846	3	26.1827	25.9735	26.0485	25.9868	26.1827	25.9735	26.0485	25.9868	4
Tb927.5.2570	Tb927.5.2570		-2.08002	3.0375	eukaryotic translation initiation factor 3 subunit b	eukaryotic translation initiation factor 3 complex	RNA binding;protein binding;translation initiation factor activity;translation initiation factor binding	translational initiation	cytoplasm;eukaryotic translation initiation factor 3 complex	N/A	translational initiation					23.3323	22.9305	23.011	22.3567	0	25.1189	24.8469	25.0977	24.8871	25.1189	24.8469	25.0977	24.8871	4
Tb927.10.2110	Tb927.10.2110		-2.09955	7.13612	elongation factor 1-alpha	N/A	GTP binding;GTPase activity;translation elongation factor activity	translational elongation	cytoplasm	GTPase activity;calmodulin binding;mRNA binding;translation elongation factor activity	calcium-mediated signaling;microtubule-based process;translation;translational elongation	31.5302	31.3298	31.3454	31.3442	31.5302	31.3298	31.3454	31.3442	4	33.538	33.4454	33.5643	33.4001	33.538	33.4454	33.5643	33.4001	4
Tb927.5.4260	Tb927.5.4260		-2.1007	3.7744	histone H4, putative	nucleosome	DNA binding;protein heterodimerization activity	N/A	ciliary plasm;ciliary transition zone;cytoplasm;nuclear lumen;nucleoplasm	DNA binding	nucleosome assembly	26.1336	26.5422	25.9357	25.6414	26.1336	26.5422	25.9357	25.6414	4	28.105	28.0032	27.9226	28.6248	28.105	28.0032	27.9226	28.6248	4
Tb927.2.340	Tb927.2.340		-2.11737	5.19651	retrotransposon hot spot protein 4 (RHS4), putative	N/A	N/A	N/A	cytoplasm;nucleus	N/A	mRNA export from nucleus;mRNA transcription by RNA polymerase II;mitotic cell cycle arrest	25.5111	25.4461	25.3391	25.1261	25.5111	25.4461	25.3391	25.1261	4	27.673	27.1997	27.4206	27.5986	27.673	27.1997	27.4206	27.5986	4
Tb927.11.3600	Tb927.11.3600		-2.13149	5.66626	40S ribosomal protein S4, putative	ribosome	RNA binding;rRNA binding;structural constituent of ribosome	translation	cytoplasm;cytosolic small ribosomal subunit;nucleolus;ribosome	RNA binding;mRNA binding;protein-containing complex binding;structural constituent of ribosome	translation	27.5741	27.6864	27.509	27.4237	27.5741	27.6864	27.509	27.4237	4	29.8492	29.7117	29.4598	29.6984	29.8492	29.7117	29.4598	29.6984	4
Tb927.8.8330	Tb927.8.8330		-2.13929	3.34457	calpain, putative	N/A	calcium-dependent cysteine-type endopeptidase activity	proteolysis	cytoplasm;intracellular anatomical structure;pellicular membrane	calcium-dependent cysteine-type endopeptidase activity	cell morphogenesis;microtubule cytoskeleton organization;proteolysis	23.8928	24.7239	24.6853	24.8085	23.8928	24.7239	24.6853	24.8085	4	26.5752	26.1549	26.6984	27.2392	26.5752	26.1549	26.6984	27.2392	4
Tb927.1.4490	Tb927.1.4490		-2.16035	4.41965	acetyltransferase, putative	N/A	N-acetyltransferase activity	N/A	cytoplasm;glycosome	N-acetyltransferase activity;palmitoyl-CoA oxidase activity	N/A					22.8649	22.8174	22.9582	22.4467	0	25.3458	24.7269	24.7165	24.9393	25.3458	24.7269	24.7165	24.9393	4
Tb927.6.3800	Tb927.6.3800		-2.16082	7.53383	heat shock 70 kDa protein, mitochondrial precursor, putative	N/A	ATP binding;unfolded protein binding	protein folding	cytoplasm;mitochondrion	ATP binding;ATPase activity;heat shock protein binding;misfolded protein binding;protein folding chaperone;unfolded protein binding	cellular response to unfolded protein;chaperone cofactor-dependent protein refolding;posttranscriptional regulation of gene expression;protein refolding;response to unfolded protein	33.8626	33.9156	33.7216	33.871	33.8626	33.9156	33.7216	33.871	4	36.0649	36.0525	35.9188	35.9779	36.0649	36.0525	35.9188	35.9779	4
Tb927.7.3740	Tb927.7.3740		-2.16521	3.05821	SUMO-interacting motif-containing protein	N/A	N/A	N/A	axoneme;cilium	N/A	posttranscriptional regulation of gene expression					22.8228	22.842	22.8315	22.8378	0	25.3869	25.0888	24.6258	24.8935	25.3869	25.0888	24.6258	24.8935	4
Tb927.8.6230	Tb927.8.6230		-2.18442	4.03821	hypothetical protein, conserved	N/A	N/A	N/A	axoneme;cilium;cytoplasm	N/A	N/A			23.2998		22.934	22.7488	23.2998	22.4613	1	25.0915	25.2556	24.6094	25.2251	25.0915	25.2556	24.6094	25.2251	4
Tb927.10.12960	Tb927.10.12960		-2.19595	3.5023	Ras-related protein Rab5A	N/A	GTP binding;GTPase activity	N/A	endocytic vesicle;endomembrane system;endosome;transport vesicle	GTPase activity	intracellular protein transport;small GTPase mediated signal transduction	25.5761	25.3463	24.9656	25.0708	25.5761	25.3463	24.9656	25.0708	4	27.4612	27.3897	27.3748	27.517	27.4612	27.3897	27.3748	27.517	4
Tb927.10.1100	Tb927.10.1100		-2.19713	6.26526	60S ribosomal protein L9, putative	ribosome	rRNA binding;structural constituent of ribosome	translation	cytoplasm;cytosolic large ribosomal subunit;nucleolus;ribosome	structural constituent of ribosome	cytoplasmic translation;ribosome biogenesis;translation	26.837	26.8526	26.6738	26.7013	26.837	26.8526	26.6738	26.7013	4	29.1071	28.9581	28.7916	28.9965	29.1071	28.9581	28.7916	28.9965	4
Tb927.11.4900	Tb927.11.4900		-2.19931	5.93444	WD40/YVTN repeat-like-containing protein	N/A	protein binding	N/A	cytoplasm	N/A	N/A					23.0728	22.8298	22.9064	22.7456	0	25.3222	25.0336	24.94	25.0561	25.3222	25.0336	24.94	25.0561	4
Tb11.v5.0540	Tb11.v5.0540		-2.23414	3.59007	amino acid transporter 8, putative	N/A	N/A	N/A	N/A	N/A	N/A					22.9761	22.8491	22.8934	22.2523	0	25.1508	24.9564	24.8291	24.9712	25.1508	24.9564	24.8291	24.9712	4
Tb927.5.1110	Tb927.5.1110		-2.23668	2.9965	60S ribosomal protein L8, putative	ribosome	structural constituent of ribosome	translation	cytoplasm;cytosolic large ribosomal subunit;nucleolus;ribosome	RNA binding;protein-containing complex binding;structural constituent of ribosome	cytoplasmic translation;translation	27.732	26.9886	27.1033	26.3967	27.732	26.9886	27.1033	26.3967	4	29.6358	29.3076	28.8612	29.3626	29.6358	29.3076	28.8612	29.3626	4
Tb927.11.4210	Tb927.11.4210		-2.24153	3.61321	U-box domain containing protein, putative	N/A	ubiquitin-protein transferase activity	protein ubiquitination	ciliary plasm;cytoplasm	N/A	N/A					23.1339	23.125	22.924	22.5346	0	25.097	25.1115	25.2048	25.2703	25.097	25.1115	25.2048	25.2703	4
Tb927.11.10690	Tb927.11.10690		-2.2566	5.91766	hypothetical protein, conserved	integral component of membrane	N/A	N/A	cytoplasm;endoplasmic reticulum;nuclear envelope	N/A	N/A					22.9602	22.7851	22.6804	22.5749	0	25.2342	24.8456	24.9991	24.9482	25.2342	24.8456	24.9991	24.9482	4
Tb927.9.2470	Tb927.9.2470		-2.2742	3.34333	nucleolar protein	N/A	N/A	N/A	cytoplasm;nucleolus	N/A	G2/M transition of mitotic cell cycle	23.423		23.4164	23.4648	23.423	22.965	23.4164	23.4648	3	26.2331	25.5218	25.4018	25.2093	26.2331	25.5218	25.4018	25.2093	4
Tb927.11.8200	Tb927.11.8200		-2.28055	3.30353	ribosomal protein S26, putative	ribosome	structural constituent of ribosome	translation	cytosolic small ribosomal subunit;ribosome	mRNA binding;structural constituent of ribosome	translation	26.1128	26.3752	26.3978	26.0885	26.1128	26.3752	26.3978	26.0885	4	28.4401	28.5269	28.0734	29.0562	28.4401	28.5269	28.0734	29.0562	4
Tb927.10.10590	Tb927.10.10590		-2.31361	3.19825	histone H2B, putative	nucleosome	DNA binding;protein heterodimerization activity	N/A	nucleoplasm;nucleus	DNA binding	chromosome organization;nucleosome assembly	26.5905	26.6465	26.6498	26.3236	26.5905	26.6465	26.6498	26.3236	4	29.0361	28.773	28.3343	29.3213	29.0361	28.773	28.3343	29.3213	4
Tb927.9.5190	Tb927.9.5190		-2.32448	6.62444	proliferating cell nuclear antigen	N/A	DNA binding;DNA polymerase processivity factor activity	regulation of DNA replication	PCNA complex;cytoplasm;nucleolus;nucleoplasm;nucleus	DNA polymerase processivity factor activity	DNA replication;G0 to G1 transition;G2/M transition of mitotic cell cycle;cellular response to hydroxyurea;leading strand elongation;mismatch repair;mitotic S phase;translesion synthesis	25.6107	25.4951	25.4213	25.6998	25.6107	25.4951	25.4213	25.6998	4	27.9809	27.8802	27.7618	27.902	27.9809	27.8802	27.7618	27.902	4
Tb927.11.8970	Tb927.11.8970		-2.33421	4.1896	ribose 5-phosphate isomerase, putative	N/A	isomerase activity	carbohydrate metabolic process	ciliary plasm;ciliary tip;cytoplasm;glycosome;mitochondrion	isomerase activity;ribose-5-phosphate isomerase activity	pentose-phosphate shunt, non-oxidative branch			23.5075		23.2411	22.9199	23.5075	22.7757	1	25.5809	25.4245	25.1607	25.6149	25.5809	25.4245	25.1607	25.6149	4
Tb927.9.2900	Tb927.9.2900		-2.34021	3.80611	U3 small nucleolar RNA-associated protein 10, putative	N/A	N/A	N/A	90S preribosome;nucleolus;nucleus;small-subunit processome;spindle;t-UTP complex	snoRNA binding	maturation of SSU-rRNA from tricistronic rRNA transcript (SSU-rRNA, 5.8S rRNA, LSU-rRNA);positive regulation of transcription by RNA polymerase I;rRNA processing;ribosome assembly	24.4889	25.2024	24.8133	25.2048	24.4889	25.2024	24.8133	25.2048	4	27.6267	27.2837	26.6807	27.479	27.6267	27.2837	26.6807	27.479	4
Tb927.5.2890	Tb927.5.2890		-2.34963	3.40446	AAA domain (dynein-related subfamily)/von Willebrand factor type A domain containing protein, putative	N/A	ATP binding;ATPase activity	N/A	ciliary plasm;cytoplasm;nuclear lumen;nucleus	ATPase activity	N/A					23.185	22.7718	22.8426	22.3162	0	25.1739	25.2676	24.9903	25.0822	25.1739	25.2676	24.9903	25.0822	4
Tb927.1.4310	Tb927.1.4310		-2.38695	3.05392	Flagellum attachment zone protein 2	N/A	N/A	N/A	cell tip;cytoskeleton;flagellum attachment zone;protein-containing complex	protein binding	N/A					23.1048	23.0273	22.8029	22.0037	0	25.3518	24.8283	25.1521	25.1543	25.3518	24.8283	25.1521	25.1543	4
Tb927.6.1880	Tb927.6.1880		-2.39947	5.2971	aspartyl-tRNA synthetase, putative	cytoplasm	ATP binding;aminoacyl-tRNA ligase activity;aspartate-tRNA ligase activity;nucleic acid binding;nucleotide binding	aspartyl-tRNA aminoacylation;tRNA aminoacylation for protein translation	aminoacyl-tRNA synthetase multienzyme complex;ciliary plasm;cytoplasm;cytosol	RNA binding;aspartate-tRNA ligase activity	aspartyl-tRNA aminoacylation					23.2117	22.7593	22.719	22.8284	0	25.5304	25.2459	25.1941	25.1459	25.5304	25.2459	25.1941	25.1459	4
Tb927.7.4180	Tb927.7.4180		-2.39978	1.95342	Fatty acid elongase	integral component of membrane	3-oxo-arachidoyl-CoA synthase activity;3-oxo-cerotoyl-CoA synthase activity;3-oxo-lignoceronyl-CoA synthase activity;very-long-chain 3-ketoacyl-CoA synthase activity	N/A	cytoplasm;endoplasmic reticulum;integral component of endoplasmic reticulum membrane;nuclear envelope;nucleus	fatty acid elongase activity	fatty acid elongation;fatty acid elongation, monounsaturated fatty acid;fatty acid elongation, polyunsaturated fatty acid;fatty acid elongation, saturated fatty acid;long-chain fatty acid biosynthetic process;sphingolipid biosynthetic process;very long-chain fatty acid biosynthetic process	24.6659		24.5168		24.6659	22.8462	24.5168	22.7637	2	26.6513	26.169	26.5481	25.0233	26.6513	26.169	26.5481	25.0233	4
Tb927.11.900	Tb927.11.900		-2.44515	2.84249	isocitrate dehydrogenase, putative	N/A	NAD binding;isocitrate dehydrogenase (NADP+) activity;magnesium ion binding;oxidoreductase activity, acting on the CH-OH group of donors, NAD or NADP as acceptor	isocitrate metabolic process;obsolete oxidation-reduction process;tricarboxylic acid cycle	ciliary basal body;ciliary plasm;cytoplasm;glycosome;mitochondrion	isocitrate dehydrogenase (NADP+) activity	NADP metabolic process;isocitrate metabolic process					23.025	22.9865	22.9345	21.9783	0	25.281	25.0733	25.044	25.3067	25.281	25.0733	25.044	25.3067	4
Tb927.1.1560	Tb927.1.1560		-2.47728	2.03031	vesicular-fusion protein nsf, putative	N/A	ATP binding;ATPase activity;metal ion binding	SNARE complex disassembly	Golgi stack;transport vesicle	ATPase activity	Golgi to plasma membrane protein transport;Golgi vesicle docking;exocytosis;intra-Golgi vesicle-mediated transport	24.1761				24.1761	22.9129	22.7587	22.0893	1	25.675	25.2726	25.4019	25.4966	25.675	25.2726	25.4019	25.4966	4
Tb927.11.9720	Tb927.11.9720		-2.49998	4.50821	40S ribosomal protein S27, putative	ribosome	structural constituent of ribosome	translation	cytoplasm;cytosolic small ribosomal subunit;ribosome	RNA binding;structural constituent of ribosome	ribosomal small subunit assembly;translation					23.0513	22.9939	22.7874	22.3594	0	25.3102	25.3389	25.0161	25.5267	25.3102	25.3389	25.0161	25.5267	4
Tb927.6.3650	Tb927.6.3650		-2.50281	3.85375	ADP-ribosylation factor-like protein 3C, putative	N/A	GTP binding	N/A	Golgi apparatus;ciliary basal body;ciliary plasm;cytoplasm;nuclear lumen	GTP binding;protein binding	cilium organization;intracellular protein transport;vesicle-mediated transport					22.9542	22.9535	22.6525	22.1658	0	25.3699	25.1041	24.9513	25.312	25.3699	25.1041	24.9513	25.312	4
Tb927.11.1230	Tb927.11.1230		-2.50919	5.63878	hypothetical protein, conserved	N/A	N/A	N/A	axoneme;cilium;cytoplasm	N/A	N/A					22.9089	22.8152	22.715	22.432	0	25.2247	25.2413	24.9754	25.4663	25.2247	25.2413	24.9754	25.4663	4
Tb927.11.2650	Tb927.11.2650		-2.57089	4.92822	heat shock protein 84, putative	N/A	ATP binding;unfolded protein binding	protein folding	kinetoplast;mitochondrial inner membrane;mitochondrion	ATPase activity;protein kinase binding;unfolded protein binding	protein folding					23.0135	22.8893	22.6857	22.3681	0	25.5731	25.1856	25.3863	25.095	25.5731	25.1856	25.3863	25.095	4
Tb927.2.5980	Tb927.2.5980		-2.57315	4.94507	chaperone protein ClpB1, putative	N/A	ATP binding;ATPase activity;peptidase activity	N/A	cytoplasm;nucleoplasm;plasma membrane	ATPase activity	cellular response to heat;protein metabolic process;response to heat;response to unfolded protein					22.9414	22.9964	22.9502	22.5939	0	25.8083	25.4505	25.3459	25.1699	25.8083	25.4505	25.3459	25.1699	4
Tb927.2.470	Tb927.2.470		-2.5865	4.79076	retrotransposon hot spot protein 4 (RHS4), putative	N/A	N/A	N/A	nucleus	N/A	mRNA export from nucleus;mRNA transcription by RNA polymerase II;mitotic cell cycle arrest		23.385			22.7976	23.385	22.8455	22.9379	1	25.8097	25.5017	25.5675	25.4331	25.8097	25.5017	25.5675	25.4331	4
Tb927.5.900	Tb927.5.900		-2.59016	4.84956	oligosaccharyl transferase subunit, putative	integral component of membrane;membrane	dolichyl-diphosphooligosaccharide-protein glycotransferase activity;metal ion binding;oligosaccharyl transferase activity	protein glycosylation	endoplasmic reticulum;nuclear envelope	N/A	N/A					23.0825	22.9851	22.7772	22.4204	0	25.7025	25.5638	25.0865	25.273	25.7025	25.5638	25.0865	25.273	4
Tb927.10.14890	Tb927.10.14890		-2.60436	2.53573	C-terminal motor kinesin, putative	N/A	ATP binding;microtubule binding;microtubule motor activity	intracellular protein transport;microtubule-based movement	cytoplasm;cytoplasmic microtubule;kinesin complex;microtubule;pellicular membrane	ATP binding;ATPase activity;microtubule binding;microtubule motor activity;motor activity	cytoskeleton-dependent intracellular transport;microtubule-based movement;response to drug			23.9079		23.0319	22.8128	23.9079	22.332	1	25.6502	25.5341	25.8588	25.459	25.6502	25.5341	25.8588	25.459	4
Tb927.10.5340	Tb927.10.5340		-2.6165	5.26139	40S ribosomal protein S18, putative	ribosome	RNA binding;nucleic acid binding;structural constituent of ribosome	translation	cytoplasm;cytosol;intracellular anatomical structure;nuclear lumen;organellar small ribosomal subunit;ribosome;small ribosomal subunit	RNA binding;mRNA binding;protein-containing complex binding;structural constituent of ribosome	translation	25.0626	25.4201	25.3244	25.3554	25.0626	25.4201	25.3244	25.3554	4	28.0959	27.835	27.6072	28.0904	28.0959	27.835	27.6072	28.0904	4
Tb927.9.11270	Tb927.9.11270		-2.62112	4.72698	t- complex protein 1 (eta subunit), putative	N/A	ATP binding;unfolded protein binding	protein folding	chaperonin-containing T-complex;cytoplasm	unfolded protein binding	protein folding;regulation of cell cycle					22.863	22.9785	23.005	22.3814	0	25.6641	25.3025	25.4889	25.2569	25.6641	25.3025	25.4889	25.2569	4
Tb927.11.7380	Tb927.11.7380		-2.62956	4.85942	glycerol-3-phosphate dehydrogenase (FAD-dependent), mitochondrial	glycerol-3-phosphate dehydrogenase complex	glycerol-3-phosphate dehydrogenase (quinone) activity;oxidoreductase activity;sn-glycerol-3-phosphate:ubiquinone-8 oxidoreductase activity	glycerol-3-phosphate metabolic process;obsolete oxidation-reduction process	cytoplasm;mitochondrion	flavin adenine dinucleotide binding;glycerol-3-phosphate dehydrogenase (quinone) activity	glycerol catabolic process	25.7919	25.9611	25.6349	26.2836	25.7919	25.9611	25.6349	26.2836	4	28.7863	28.5881	28.3754	28.44	28.7863	28.5881	28.3754	28.44	4
Tb927.10.5030	Tb927.10.5030		-2.66674	3.64342	ubiquitin/ribosomal protein S27a, putative	ribosome	metal ion binding;structural constituent of ribosome	translation	cytoplasm;nucleus;ribosome	heme binding;protein tag;structural constituent of ribosome;ubiquitin protein ligase binding	modification-dependent protein catabolic process;protein ubiquitination;ribosome biogenesis;translation					23.164	22.96	23.0519	22.8802	0	25.4708	25.8416	25.315	26.0957	25.4708	25.8416	25.315	26.0957	4
Tb08.27P2.160	Tb08.27P2.160		-2.67472	5.05496	expression site-associated gene 3 (ESAG3), degenerate	N/A	N/A	N/A	N/A	N/A	N/A					23.0102	22.9952	22.8221	22.5932	0	25.8913	25.4119	25.5619	25.2544	25.8913	25.4119	25.5619	25.2544	4
Tb927.6.5070	Tb927.6.5070		-2.67477	3.57274	hypothetical protein, conserved	N/A	N/A	N/A	cortical cytoskeleton;cytoskeleton	N/A	N/A					22.8296	22.7786	22.9684	22.2199	0	25.4988	25.3117	25.362	25.3231	25.4988	25.3117	25.362	25.3231	4
Tb927.11.1740	Tb927.11.1740		-2.68116	2.94542	intraflagellar transport protein 88	N/A	protein binding	N/A	centriole;ciliary basal body;ciliary base;intraciliary transport particle;intraciliary transport particle B;motile cilium;non-motile cilium	kinesin binding	cilium assembly;establishment of cell polarity;intraciliary transport;intraciliary transport involved in cilium assembly;non-motile cilium assembly;regulation of cell size					23.3342	23.0013	22.9796	22.1506	0	25.6843	25.3912	25.5059	25.609	25.6843	25.3912	25.5059	25.609	4
Tb927.9.12630	Tb927.9.12630		-2.68771	5.90045	glycerol kinase, glycosomal	N/A	ATP binding;glycerol kinase activity;phosphotransferase activity, alcohol group as acceptor	carbohydrate metabolic process;glycerol catabolic process;glycerol-3-phosphate metabolic process	glycosome;mitochondrion	ATP binding;glycerol kinase activity;phosphotransferase activity, alcohol group as acceptor	glycerol metabolic process;glycerol-3-phosphate biosynthetic process;glycerol-3-phosphate metabolic process;phosphorylation;triglyceride metabolic process	30.215	30.2097	29.8408	30.2107	30.215	30.2097	29.8408	30.2107	4	32.9374	32.839	32.5106	32.9401	32.9374	32.839	32.5106	32.9401	4
Tb927.10.1090	Tb927.10.1090		-2.71981	1.8795	40S ribosomal protein S23, putative	ribosome;small ribosomal subunit	structural constituent of ribosome	translation	cytosolic small ribosomal subunit;nucleolus;ribosome	RNA binding;structural constituent of ribosome	translation			25.4395		23.0377	23.0008	25.4395	23.0538	1	26.1326	26.1945	25.9052	27.1787	26.1326	26.1945	25.9052	27.1787	4
Tb927.11.14250	Tb927.11.14250		-2.73166	3.07987	T-complex protein 1, epsilon subunit, putative	N/A	ATP binding;unfolded protein binding	protein folding	chaperonin-containing T-complex;cytoplasm	unfolded protein binding	protein folding;regulation of cell cycle					23.1844	22.97	22.8488	22.6342	0	25.9474	25.9708	24.809	25.8368	25.9474	25.9708	24.809	25.8368	4
Tb927.1.3180	Tb927.1.3180		-2.74855	5.46127	40S ribosomal protein S11, putative	ribosome	structural constituent of ribosome	translation	cytoplasm;cytosolic small ribosomal subunit;nucleolus;ribosome	structural constituent of ribosome	translation	25.045	25.3443	25.2566	25.6165	25.045	25.3443	25.2566	25.6165	4	28.1732	28.2695	27.718	28.0958	28.1732	28.2695	27.718	28.0958	4
Tb927.11.6140	Tb927.11.6140		-2.75298	4.43746	40S ribosomal protein S15A, putative	ribosome	structural constituent of ribosome	translation	cytoplasm;cytosolic small ribosomal subunit;nucleolus;organellar small ribosomal subunit;transport vesicle	structural constituent of ribosome	translation					23.0486	22.8453	22.8355	22.185	0	25.5431	25.6281	25.0164	25.7388	25.5431	25.6281	25.0164	25.7388	4
Tb927.10.12840	Tb927.10.12840		-2.7603	5.17285	mitochondrial carrier protein	integral component of membrane	N/A	N/A	ciliary plasm;cytoplasm;kinetoplast;membrane;mitochondrial inner membrane;mitochondrion;nucleoplasm	C4-dicarboxylate transmembrane transporter activity;antiporter activity;malate transmembrane transporter activity;oxaloacetate transmembrane transporter activity;succinate transmembrane transporter activity;sulfate transmembrane transporter activity;thiosulfate transmembrane transporter activity	C4-dicarboxylate transport;malate transmembrane transport;oxaloacetate transport;phosphate ion transmembrane transport;response to oxidative stress;succinate transmembrane transport;sulfate transport;thiosulfate transport;transport					23.0271	22.9176	22.6648	22.4207	0	25.7127	25.4953	25.1486	25.7148	25.7127	25.4953	25.1486	25.7148	4
Tb927.10.3280	Tb927.10.3280		-2.76555	4.5159	60S ribosomal proteins L38, putative	ribosome	structural constituent of ribosome	translation	ciliary plasm;cytoplasm;cytosolic large ribosomal subunit;nuclear lumen;ribosome	structural constituent of ribosome	ribonucleoprotein complex assembly;translation					23.1539	23.0867	22.9074	22.6825	0	25.9378	25.7836	25.2341	25.9373	25.9378	25.7836	25.2341	25.9373	4
Tb927.11.13380	Tb927.11.13380		-2.79404	2.2546	VSG Exclusion Protein 2	N/A	helicase activity	N/A	nucleoplasm;nucleus	N/A	N/A		22.9837	24.2012	22.8822	22.9645	22.9837	24.2012	22.8822	3	26.9693	26.5852	24.6369	26.0164	26.9693	26.5852	24.6369	26.0164	4
Tb927.10.12700	Tb927.10.12700		-2.80441	4.23875	pyruvate dehydrogenase E1 alpha subunit, putative	N/A	oxidoreductase activity, acting on the aldehyde or oxo group of donors, disulfide as acceptor	N/A	cytoplasm;mitochondrial pyruvate dehydrogenase complex;mitochondrion	oxidoreductase activity, acting on the aldehyde or oxo group of donors, disulfide as acceptor;pyruvate dehydrogenase (acetyl-transferring) activity	acetyl-CoA biosynthetic process from pyruvate					23.1068	22.8134	22.7636	22.4457	0	25.6937	25.5771	25.4524	25.6239	25.6937	25.5771	25.4524	25.6239	4
Tb927.4.560	Tb927.4.560		-2.8067	6.46655	Cytoplasmic dynein 2 heavy chain (DYNC2H1), putative	dynein complex;microtubule	ATP binding;ATP-dependent microtubule motor activity, minus-end-directed	microtubule-based movement	axoneme;cytoplasm;cytoplasmic dynein complex;dynein complex;intraciliary transport particle;motile cilium	ATP-dependent microtubule motor activity, minus-end-directed;dynein intermediate chain binding;dynein light intermediate chain binding	chromosome segregation;cilium assembly;intraciliary retrograde transport;microtubule-based movement;minus-end-directed vesicle transport along microtubule;mitotic spindle organization					23.0606	23.0334	22.9397	22.6913	0	25.8568	25.8416	25.5647	25.6887	25.8568	25.8416	25.5647	25.6887	4
Tb927.8.4330	Tb927.8.4330		-2.81962	5.56339	small GTP-binding protein Rab11	N/A	GTP binding;GTPase activity	N/A	contractile vacuole;endomembrane system;endosome;transport vesicle	GTP binding;GTPase activity	endocytosis;endosomal transport;intracellular protein transport;small GTPase mediated signal transduction;synaptic vesicle uncoating;vesicle-mediated transport					22.7687	22.7977	22.8066	22.3117	0	25.8244	25.3992	25.4386	25.3008	25.8244	25.3992	25.4386	25.3008	4
Tb927.5.890	Tb927.5.890		-2.8286	3.81641	oligosaccharyl transferase subunit, putative	integral component of membrane;membrane	dolichyl-diphosphooligosaccharide-protein glycotransferase activity;metal ion binding;oligosaccharyl transferase activity	protein glycosylation	endoplasmic reticulum	N/A	protein mannosylation	25.1343	24.4174	24.4873	25.1899	25.1343	24.4174	24.4873	25.1899	4	27.9163	27.5779	27.6018	27.4475	27.9163	27.5779	27.6018	27.4475	4
Tb927.9.13740	Tb927.9.13740		-2.84807	2.22847	ADP-ribosylation factor, putative	N/A	GTP binding	N/A	ciliary plasm;cytoplasm;nuclear lumen	GTP binding;protein-containing complex binding	intracellular protein transport;vesicle-mediated transport	25.0304	24.3654		25.1281	25.0304	24.3654	22.9899	25.1281	3	27.7728	27.1872	26.7779	27.1681	27.7728	27.1872	26.7779	27.1681	4
Tb927.4.450	Tb927.4.450		-2.86464	3.77593	coatomer alpha subunit, putative	COPI vesicle coat;Golgi membrane;membrane coat;ribosome	protein binding;structural molecule activity	intracellular protein transport;vesicle-mediated transport	COPI vesicle coat;Golgi apparatus	N/A	endoplasmic reticulum to Golgi vesicle-mediated transport;intra-Golgi vesicle-mediated transport;intracellular protein transport;retrograde vesicle-mediated transport, Golgi to endoplasmic reticulum					23.0538	22.7879	22.7726	21.9341	0	25.893	25.3591	25.1922	25.5626	25.893	25.3591	25.1922	25.5626	4
Tb927.11.2610	Tb927.11.2610		-2.89043	4.00961	hypothetical protein, conserved	N/A	N/A	N/A	cortical cytoskeleton;cytoskeleton	N/A	posttranscriptional regulation of gene expression					22.8745	22.8456	22.6954	22.2154	0	26.1668	25.5007	25.075	25.45	26.1668	25.5007	25.075	25.45	4
Tb927.9.11140	Tb927.9.11140		-2.92027	3.50876	hypothetical protein, conserved	N/A	N/A	N/A	axoneme;cytoplasm	N/A	N/A					23.1126	22.99	22.9723	22.3868	0	25.9062	26.2224	24.9805	26.0337	25.9062	26.2224	24.9805	26.0337	4
Tb927.7.2650	Tb927.7.2650		-2.94065	2.45835	Cytoskeleton associated protein 51V	N/A	N/A	N/A	ciliary plasm;cortical cytoskeleton;cytoplasm;nuclear lumen;subpellicular microtubule	N/A	cell morphogenesis;cytokinesis;microtubule polymerization	24.6016	24.4036	24.0964	23.0023	24.6016	24.4036	24.0964	23.0023	4	26.9565	26.9246	27.0797	26.9058	26.9565	26.9246	27.0797	26.9058	4
Tb927.10.14840	Tb927.10.14840		-2.94237	2.06358	Mitochondrial ADP/ATP carrier protein 5a	integral component of membrane;mitochondrial inner membrane	ATP:ADP antiporter activity	mitochondrial ADP transmembrane transport;mitochondrial ATP transmembrane transport;transmembrane transport	mitochondrial inner membrane;mitochondrion	N/A	transport	24.4643		24.6139		24.4643	22.8609	24.6139	22.7734	2	26.8401	26.6103	26.4299	26.6016	26.8401	26.6103	26.4299	26.6016	4
Tb927.7.3550	Tb927.7.3550		-2.94712	2.34263	cytoskeleton associated protein, putative	N/A	N/A	N/A	cortical cytoskeleton;cytoskeleton	protein-containing complex binding	cell morphogenesis;cytokinesis;posttranscriptional regulation of gene expression	24.4186	23.9505			24.4186	23.9505	22.9745	22.3623	2	26.7469	26.4947	26.3587	25.8941	26.7469	26.4947	26.3587	25.8941	4
Tb927.10.5140	Tb927.10.5140		-2.96733	4.00872	Mitogen-activated protein kinase 6	N/A	ATP binding;MAP kinase activity;protein kinase activity	protein phosphorylation	cell tip;ciliary plasm;cortical cytoskeleton;cytoplasm;cytosol;nuclear lumen;nucleus	ATP binding;MAP kinase activity;protein kinase activity	intracellular signal transduction;mitotic cytokinesis;protein phosphorylation;regulation of gene expression				23.6034	22.9237	22.9779	22.769	23.6034	1	26.7049	25.7767	25.6096	26.0522	26.7049	25.7767	25.6096	26.0522	4
Tb927.8.890	Tb927.8.890		-2.98735	4.18214	Ras-related protein Rab1A	N/A	GTP binding;GTPase activity	N/A	ciliary pocket;endomembrane system;transport vesicle	GTPase activity	intracellular protein transport;posttranscriptional regulation of gene expression;small GTPase mediated signal transduction	25.2028	25.39	25.4315	25.2945	25.2028	25.39	25.4315	25.2945	4	28.5566	28.3948	27.8988	28.418	28.5566	28.3948	27.8988	28.418	4
Tb927.11.11690	Tb927.11.11690		-3.05407	4.08908	Vacuolar proton pump subunit B, putative	proton-transporting V-type ATPase, V1 domain	ATP binding;hydrolase activity	ATP metabolic process;proton transmembrane transport	acidocalcisome;contractile vacuole;lysosomal proton-transporting V-type ATPase complex;lysosome;recycling endosome	proton-exporting ATPase activity, phosphorylative mechanism	endocytosis;proton transmembrane transport;response to drug					23.0864	22.904	22.6607	22.2713	0	25.8418	25.5686	25.8109	25.9173	25.8418	25.5686	25.8109	25.9173	4
Tb927.5.3800	Tb927.5.3800		-3.06795	3.95829	glutamine hydrolysing (not ammonia-dependent) carbomoyl phosphate synthase, putative	N/A	ATP binding;argininosuccinate synthase activity;carbamoyl-phosphate synthase (glutamine-hydrolyzing) activity;metal ion binding	'de novo' pyrimidine nucleobase biosynthetic process;arginine biosynthetic process;glutamine metabolic process;nitrogen compound metabolic process	cytoplasm	N/A	glutamine metabolic process;nitrogen compound metabolic process					22.8344	22.8265	22.8527	21.9095	0	25.6394	26.0093	25.702	25.3442	25.6394	26.0093	25.702	25.3442	4
Tb927.3.1370	Tb927.3.1370		-3.0963	4.85082	40S ribosomal protein S25, putative	N/A	N/A	N/A	cytoplasm;cytosolic small ribosomal subunit;ribosome	structural constituent of ribosome	translation					23.0436	22.9453	22.856	22.2519	0	26.0031	25.875	25.4607	26.1432	26.0031	25.875	25.4607	26.1432	4
Tb927.11.6300	Tb927.11.6300		-3.17448	1.574	40S ribosomal protein S5, putative	small ribosomal subunit	RNA binding;structural constituent of ribosome	translation	cytoplasm;cytosolic small ribosomal subunit;nucleolus;ribosome	mRNA binding;rRNA binding;structural constituent of ribosome	ribosomal small subunit assembly;translation		26.2778	25.9566	26.0753	22.9336	26.2778	25.9566	26.0753	3	28.5781	28.5137	28.1402	28.7091	28.5781	28.5137	28.1402	28.7091	4
Tb927.11.4820	Tb927.11.4820		-3.17909	1.96776	60S ribosomal protein L17, putative	large ribosomal subunit;ribosome	structural constituent of ribosome	translation	cytoplasm;cytosolic large ribosomal subunit;nucleolus	structural constituent of ribosome	cytoplasmic translation;translation	24.3329	24.5612	24.5592		24.3329	24.5612	24.5592	22.1682	3	27.2342	27.1901	26.7897	27.1239	27.2342	27.1901	26.7897	27.1239	4
Tb927.11.11010	Tb927.11.11010		-3.2204	2.46176	hypothetical protein, conserved	N/A	N/A	N/A	axoneme;ciliary plasm;cytoplasm;intraciliary transport particle	phosphate ion binding	N/A	24.2434	25.0624	24.3001		24.2434	25.0624	24.3001	22.6878	3	27.0455	27.5936	26.7603	27.776	27.0455	27.5936	26.7603	27.776	4
Tb927.10.1500	Tb927.10.1500		-3.22494	5.5877	methionyl-tRNA synthetase, putative	N/A	ATP binding;aminoacyl-tRNA ligase activity;methionine-tRNA ligase activity;nucleotide binding	methionyl-tRNA aminoacylation;tRNA aminoacylation for protein translation	ciliary plasm;cytoplasm	ATP binding;methionine-tRNA ligase activity	methionyl-tRNA aminoacylation					23.2151	22.9678	22.7138	22.6967	0	26.2552	26.1183	25.8992	26.2204	26.2552	26.1183	25.8992	26.2204	4
Tb927.10.14990	Tb927.10.14990		-3.2418	4.20385	intraflagellar transport protein 80	N/A	protein binding	N/A	centrosome;cilium;intraciliary transport particle;intraciliary transport particle B	N/A	cilium assembly;intraciliary transport involved in cilium assembly	24.3153	23.3653	23.2162	23.6814	24.3153	23.3653	23.2162	23.6814	4	27.2863	26.9793	26.9517	26.3281	27.2863	26.9793	26.9517	26.3281	4
Tb927.11.15900	Tb927.11.15900		-3.25988	2.32011	60S ribosomal protein L27, putative	ribosome	structural constituent of ribosome	translation	cytoplasm;cytosolic large ribosomal subunit;nucleolus;ribosome	structural constituent of ribosome	translation					23.2752	23.0419	22.9352	22.9447	0	26.691	26.4248	25.013	27.1078	26.691	26.4248	25.013	27.1078	4
Tb927.3.4790	Tb927.3.4790		-3.30696	4.35598	Aminopeptidase M1, putative	N/A	metallopeptidase activity;zinc ion binding	proteolysis	ciliary plasm;cytoplasm;nucleoplasm	metalloaminopeptidase activity;peptide binding;zinc ion binding	peptide catabolic process;proteolysis	24.3324	24.1345	23.9522	24.3562	24.3324	24.1345	23.9522	24.3562	4	27.8671	27.4217	27.0144	27.7	27.8671	27.4217	27.0144	27.7	4
Tb927.9.4680	Tb927.9.4680		-3.36408	4.95768	Eukaryotic initiation factor 4A-1	N/A	ATP binding;helicase activity;nucleic acid binding	N/A	cytoplasm;cytoplasmic stress granule;cytosol;eukaryotic translation initiation factor 4F complex;nucleolus;polysome	ATP binding;RNA helicase activity;RNA-dependent ATPase activity;helicase activity;mRNA binding;nucleic acid binding;translation initiation factor activity	cytoplasmic translational initiation;nucleobase-containing compound metabolic process;translation	25.5623	25.7154	25.3074	26.032	25.5623	25.7154	25.3074	26.032	4	29.2739	28.9293	28.929	28.9413	29.2739	28.9293	28.929	28.9413	4
Tb927.9.8720	Tb927.9.8720		-3.38509	3.96646	fructose-1,6-bisphosphatase	N/A	fructose 1,6-bisphosphate 1-phosphatase activity;phosphatase activity	carbohydrate metabolic process	cytoplasm;cytosol;glycosome	fructose 1,6-bisphosphate 1-phosphatase activity;phosphate ion binding	carbohydrate metabolic process;fructose 1,6-bisphosphate metabolic process;fructose 6-phosphate metabolic process;fructose metabolic process;gluconeogenesis;sucrose biosynthetic process					22.9543	22.9352	22.8099	22.9127	0	26.328	26.4624	25.8567	26.5054	26.328	26.4624	25.8567	26.5054	4
Tb927.6.4920	Tb927.6.4920		-3.45392	4.56289	S-adenosylmethionine synthetase	N/A	ATP binding;metal ion binding;methionine adenosyltransferase activity	S-adenosylmethionine biosynthetic process;one-carbon metabolic process	ciliary plasm;cytoplasm;cytosol	methionine adenosyltransferase activity	S-adenosylmethionine biosynthetic process					22.9187	22.9201	22.858	22.1577	0	26.4339	26.0284	25.9874	26.2205	26.4339	26.0284	25.9874	26.2205	4
Tb927.10.9570	Tb927.10.9570		-3.4579	3.557	paraflagellar rod component, putative	N/A	protein binding	N/A	paraflagellar rod	N/A	N/A			23.8216		23.204	22.9707	23.8216	22.239	1	26.7551	26.1383	26.969	26.2046	26.7551	26.1383	26.969	26.2046	4
Tb927.10.15520	Tb927.10.15520		-3.46035	5.29222	signal recognition particle protein, putative	signal recognition particle	7S RNA binding;protein binding	SRP-dependent cotranslational protein targeting to membrane	cytoplasm;signal recognition particle, endoplasmic reticulum targeting	7S RNA binding	SRP-dependent cotranslational protein targeting to membrane	24.4614	24.2762	25.0405	24.7232	24.4614	24.2762	25.0405	24.7232	4	28.3689	28.1802	27.7281	28.0655	28.3689	28.1802	27.7281	28.0655	4
Tb927.8.5300	Tb927.8.5300		-3.4958	5.28282	hypothetical protein, conserved	N/A	N/A	N/A	axoneme	N/A	N/A					23.0858	22.9305	22.7652	22.3176	0	26.4575	26.3618	25.8949	26.368	26.4575	26.3618	25.8949	26.368	4
Tb927.3.5490	Tb927.3.5490		-3.51639	3.71312	Putative intraflagellar transport protein B2	N/A	protein binding	N/A	ciliary basal body;cilium;cytoplasm;intraciliary transport particle;intraciliary transport particle B	N/A	intraciliary anterograde transport;intraciliary transport involved in cilium assembly					23.1293	22.7698	22.8247	22.0148	0	26.4682	26.1312	26.1461	26.0588	26.4682	26.1312	26.1461	26.0588	4
Tb927.11.1990	Tb927.11.1990		-3.55645	3.5766	arginyl-tRNA synthetase, putative	cytoplasm	ATP binding;aminoacyl-tRNA ligase activity;arginine-tRNA ligase activity;nucleotide binding	arginyl-tRNA aminoacylation;tRNA aminoacylation for protein translation	ciliary plasm;cytoplasm	arginine-tRNA ligase activity	arginyl-tRNA aminoacylation					23.1518	22.98	22.8833	22.2188	0	26.4303	26.3138	26.4451	26.2705	26.4303	26.3138	26.4451	26.2705	4
Tb927.10.1510	Tb927.10.1510		-3.56359	4.002	CCR4-NOT transcription complex subunit 1	CCR4-NOT core complex	N/A	regulation of translation	CCR4-NOT core complex;P-body;cytoplasm;cytoplasmic stress granule	molecular adaptor activity	negative regulation of translation;nuclear-transcribed mRNA catabolic process, deadenylation-dependent decay					23.2525	23.027	22.8421	22.3964	0	26.514	26.4808	26.2689	26.5087	26.514	26.4808	26.2689	26.5087	4
Tb927.10.12890	Tb927.10.12890		-3.59525	7.44956	bifunctional aminoacyl-tRNA synthetase, putative	cytoplasm	ATP binding;aminoacyl-tRNA editing activity;aminoacyl-tRNA ligase activity;nucleotide binding;proline-tRNA ligase activity	prolyl-tRNA aminoacylation;tRNA aminoacylation for protein translation	cytoplasm;mitochondrion	N/A	N/A					22.9774	23.0166	22.9994	22.749	0	26.6598	26.4907	26.4848	26.4881	26.6598	26.4907	26.4848	26.4881	4
Tb927.10.3920	Tb927.10.3920		-3.60125	5.28452	hypothetical protein, conserved	N/A	N/A	N/A	N/A	N/A	N/A					23.3247	23.0035	22.6352	22.7378	0	26.6344	26.7614	26.0102	26.7003	26.6344	26.7614	26.0102	26.7003	4
Tb927.8.6110	Tb927.8.6110		-3.60377	4.89733	3-hydroxy-3-methylglutaryl-CoA synthase, putative	N/A	hydroxymethylglutaryl-CoA synthase activity;transferase activity, transferring acyl groups	acetyl-CoA metabolic process;farnesyl diphosphate biosynthetic process, mevalonate pathway	cytoplasm;kinetoplast;mitochondrion	hydroxymethylglutaryl-CoA synthase activity	acetyl-CoA metabolic process;ergosterol biosynthetic process;farnesyl diphosphate biosynthetic process, mevalonate pathway					23.1793	22.9879	22.6826	22.3426	0	26.7253	26.1732	26.3725	26.3365	26.7253	26.1732	26.3725	26.3365	4
Tb927.11.11830	Tb927.11.11830		-3.61789	5.11683	40S ribosomal protein S17, putative	ribosome	structural constituent of ribosome	translation	cytoplasm;ribosome	structural constituent of ribosome	translation					22.8856	22.9666	22.9546	22.2932	0	26.3404	26.4438	25.9379	26.8495	26.3404	26.4438	25.9379	26.8495	4
Tb927.10.8440	Tb927.10.8440		-3.62606	4.57516	glucose transporter 1B	integral component of membrane;membrane	transmembrane transporter activity	transmembrane transport	cytoplasm;integral component of membrane;pellicular membrane;plasma membrane	glucose transmembrane transporter activity	glucose transmembrane transport					22.9124	23.0076	22.9671	22.1385	0	26.6705	26.2475	26.498	26.1139	26.6705	26.2475	26.498	26.1139	4
Tb11.v5.0713	Tb11.v5.0713		-3.64973	4.73633	Retrotransposon hot spot protein 6 (RHS6), putative	N/A	N/A	N/A	nucleus	N/A	mRNA export from nucleus;mRNA transcription by RNA polymerase II;mitotic DNA replication;mitotic cell cycle arrest					22.9821	22.9589	22.7487	22.2746	0	26.4193	26.1544	26.4988	26.4908	26.4193	26.1544	26.4988	26.4908	4
Tb927.6.4320	Tb927.6.4320		-3.74025	5.10297	Protein of unknown function (DUF2817), putative	integral component of membrane	N/A	N/A	endoplasmic reticulum;nuclear envelope;transport vesicle	N/A	N/A		23.2491			23.2895	23.2491	22.7254	22.5468	1	26.9721	26.6218	26.3526	26.8253	26.9721	26.6218	26.3526	26.8253	4
Tb927.2.100	Tb927.2.100		-3.78944	3.81697	retrotransposon hot spot protein 1 (RHS1), putative	N/A	N/A	N/A	nucleus	N/A	N/A					22.7856	23.002	22.9559	22.0346	0	26.7119	26.435	26.3705	26.4185	26.7119	26.435	26.3705	26.4185	4
Tb927.10.12510	Tb927.10.12510		-3.84022	6.20735	P-type H+-ATPase, putative	integral component of membrane	ATP binding;nucleotide binding;proton-exporting ATPase activity, phosphorylative mechanism	proton export across plasma membrane	ciliary pocket;pellicular membrane;plasma membrane	ATP binding;ATPase activity;ion transmembrane transporter activity, phosphorylative mechanism;proton-exporting ATPase activity, phosphorylative mechanism	proton transmembrane transport;regulation of intracellular pH;response to drug	22.6204	22.9608		23.2421	22.6204	22.9608	22.8839	23.2421	3	27.1163	26.7345	26.6005	26.6168	27.1163	26.7345	26.6005	26.6168	4
Tb927.3.930	Tb927.3.930		-3.86695	5.44169	dynein heavy chain, putative	dynein complex;microtubule	ATP binding;ATP-dependent microtubule motor activity, minus-end-directed	microtubule-based movement	axoneme;cilium;dynein complex;outer dynein arm	ATP-dependent microtubule motor activity, minus-end-directed;dynein intermediate chain binding;dynein light intermediate chain binding	microtubule-based movement;outer dynein arm assembly					23.0331	23.06	22.7219	22.3548	0	27.085	26.2419	26.6123	26.6984	27.085	26.2419	26.6123	26.6984	4
Tb927.11.3250	Tb927.11.3250		-3.88213	6.00447	dynein heavy chain, putative	dynein complex;microtubule	ATP binding;ATP-dependent microtubule motor activity, minus-end-directed	microtubule-based movement	axoneme;cilium;dynein complex	ATP-dependent microtubule motor activity, minus-end-directed;dynein intermediate chain binding;dynein light intermediate chain binding;microtubule motor activity	microtubule-based movement					22.9051	22.8916	22.7035	22.7253	0	26.9539	26.5548	26.7255	26.5198	26.9539	26.5548	26.7255	26.5198	4
Tb927.11.450	Tb927.11.450		-3.88296	4.88418	hypothetical protein, conserved	N/A	N/A	N/A	ciliary tip	N/A	N/A					22.7735	22.9762	22.7972	22.5493	0	26.9374	26.8617	26.1863	26.6427	26.9374	26.8617	26.1863	26.6427	4
Tb927.6.4480	Tb927.6.4480		-3.88469	6.42465	valyl-tRNA synthetase, putative	cytoplasm	ATP binding;aminoacyl-tRNA editing activity;aminoacyl-tRNA ligase activity;nucleotide binding;valine-tRNA ligase activity	tRNA aminoacylation for protein translation;valyl-tRNA aminoacylation	ciliary plasm;cytoplasm;cytosol	valine-tRNA ligase activity	tRNA aminoacylation for protein translation;valyl-tRNA aminoacylation					22.9215	23.0698	22.6917	22.6858	0	27.0761	26.6192	26.6374	26.5748	27.0761	26.6192	26.6374	26.5748	4
Tb927.6.4770	Tb927.6.4770		-3.90502	4.06404	protein mkt1, putative	N/A	N/A	N/A	cytoplasm	5'-flap endonuclease activity;flap endonuclease activity;mRNA binding	DNA repair;posttranscriptional regulation of gene expression			22.9913		23.0332	22.8066	22.9913	22.1735	1	26.5986	26.4895	26.7717	26.7648	26.5986	26.4895	26.7717	26.7648	4
Tb927.8.3150	Tb927.8.3150		-3.91252	2.39707	T-complex protein 1, gamma subunit, putative	N/A	ATP binding;unfolded protein binding	protein folding	chaperonin-containing T-complex;cytoplasm	unfolded protein binding	protein folding;regulation of cell cycle	24.6423	24.8208		24.8112	24.6423	24.8208	22.6819	24.8112	3	28.4311	28.088	27.9524	28.1348	28.4311	28.088	27.9524	28.1348	4
Tb927.11.16760	Tb927.11.16760		-4.01838	5.2543	T-complex protein 1, alpha subunit, putative	N/A	ATP binding;unfolded protein binding	protein folding	chaperonin-containing T-complex;ciliary plasm;cytoplasm	unfolded protein binding	protein folding;regulation of cell cycle	23.1437				23.1437	22.9765	22.8605	22.314	1	27.1257	26.901	26.5492	26.7922	27.1257	26.901	26.5492	26.7922	4
Tb927.7.1050	Tb927.7.1050		-4.03799	5.26081	40S ribosomal protein S16, putative	ribosome	structural constituent of ribosome	translation	cytoplasm;cytosolic small ribosomal subunit;nucleolus;ribosome;small ribosomal subunit	RNA binding;mRNA binding;structural constituent of ribosome	maturation of SSU-rRNA from tricistronic rRNA transcript (SSU-rRNA, 5.8S rRNA, LSU-rRNA);translation					22.9517	22.9475	22.871	22.3861	0	27.1705	26.8822	26.2924	26.9633	27.1705	26.8822	26.2924	26.9633	4
Tb927.5.3400	Tb927.5.3400		-4.09022	6.3389	calcium-translocating P-type ATPase	integral component of membrane	ATP binding;calcium transmembrane transporter activity, phosphorylative mechanism;nucleotide binding	calcium ion transport	endoplasmic reticulum;mitochondrial inner membrane;nuclear envelope;nucleus	ATPase activity;calcium transmembrane transporter activity, phosphorylative mechanism;proton-exporting ATPase activity, phosphorylative mechanism	calcium ion transmembrane transport;cellular calcium ion homeostasis					22.95	22.8243	22.6418	22.3552	0	27.069	26.6137	26.8227	26.6267	27.069	26.6137	26.8227	26.6267	4
Tb927.10.1060	Tb927.10.1060		-4.10609	5.84073	T-complex protein 1, delta subunit, putative	N/A	ATP binding;unfolded protein binding	protein folding	chaperonin-containing T-complex;cytoplasm	unfolded protein binding	protein folding;regulation of cell cycle					22.9021	22.9012	22.6646	22.5855	0	27.2635	26.7651	26.705	26.7442	27.2635	26.7651	26.705	26.7442	4
Tb927.9.8950	Tb927.9.8950		-4.15209	5.88459	metallo- peptidase, Clan M- Family M48	N/A	metal ion binding;metalloendopeptidase activity;peptidase activity	CAAX-box protein processing;proteolysis	glycosome;integral component of endoplasmic reticulum membrane;membrane;mitochondrial inner membrane;mitochondrial outer membrane;mitochondrion	metalloendopeptidase activity	CAAX-box protein processing;proteolysis					22.8373	23.0938	23.1505	22.6951	0	27.2377	26.9854	27.1261	27.0358	27.2377	26.9854	27.1261	27.0358	4
Tb927.4.1860	Tb927.4.1860		-4.17496	2.93232	ribosomal protein S19, putative	ribosome	structural constituent of ribosome	translation	cytoplasm;cytosolic small ribosomal subunit	RNA binding;structural constituent of ribosome	ribosomal small subunit assembly	24.3024	24.1855			24.3024	24.1855	22.847	22.2185	2	27.9999	27.4241	26.8586	27.9707	27.9999	27.4241	26.8586	27.9707	4
Tb927.11.5440	Tb927.11.5440		-4.18913	7.08021	NADP-dependent malic enzyme, cytosolic	N/A	NAD binding;malate dehydrogenase (decarboxylating) (NAD+) activity;malic enzyme activity;metal ion binding	obsolete oxidation-reduction process	ciliary plasm;cytoplasm;cytosol	malate dehydrogenase (decarboxylating) (NADP+) activity;malic enzyme activity	malate metabolic process;pyruvate metabolic process					22.9607	22.9264	22.9566	22.6793	0	27.3211	27.0528	26.8813	27.0242	27.3211	27.0528	26.8813	27.0242	4
Tb927.10.8190	Tb927.10.8190		-4.2661	4.67134	T-complex protein 1, theta subunit, putative	N/A	ATP binding;unfolded protein binding	protein folding	chaperonin-containing T-complex;cytoplasm	unfolded protein binding	protein folding;regulation of cell cycle					23.1711	22.833	22.8374	22.4597	0	27.2273	27.0422	27.091	27.0051	27.2273	27.0422	27.091	27.0051	4
Tb927.8.1110	Tb927.8.1110		-4.35354	3.42719	40S ribosomal protein S9, putative	small ribosomal subunit	RNA binding;rRNA binding;structural constituent of ribosome	translation	cytoplasm;cytosolic small ribosomal subunit;small ribosomal subunit	rRNA binding;structural constituent of ribosome	positive regulation of translational fidelity;translation	24.0189		23.8229		24.0189	22.9425	23.8229	22.529	2	27.9007	27.6881	27.2821	27.8566	27.9007	27.6881	27.2821	27.8566	4
Tb927.9.3990	Tb927.9.3990		-4.40883	3.89945	ribosomal protein S7, putative	ribosome	structural constituent of ribosome	translation	cytoplasm;cytosolic small ribosomal subunit;ribosome;small-subunit processome	structural constituent of ribosome	rRNA processing;ribosomal small subunit biogenesis;translation		24.3888			23.1535	24.3888	22.8517	22.8825	1	27.9138	27.8941	27.0152	28.0887	27.9138	27.8941	27.0152	28.0887	4
Tb927.11.6870	Tb927.11.6870		-4.5112	2.4058	14-3-3 protein 2	N/A	N/A	N/A	ciliary plasm;ciliary pocket;ciliary tip;cilium;cytoplasm;eukaryotic translation initiation factor 4F complex;nucleus	protein binding;protein phosphorylated amino acid binding	DNA damage checkpoint;endocytosis;posttranscriptional regulation of gene expression;regulation of mitotic cytokinesis;regulation of mitotic nuclear division				25.3805	23.1247	22.9532	22.8933	25.3805	1	28.4616	27.9819	27.9897	27.9633	28.4616	27.9819	27.9897	27.9633	4
Tb927.8.2540	Tb927.8.2540		-4.54431	5.86138	3-ketoacyl-CoA thiolase	N/A	transferase activity, transferring acyl groups;transferase activity, transferring acyl groups other than amino-acyl groups	N/A	kinetoplast;mitochondrion	acetyl-CoA C-acyltransferase activity	N/A					23.1226	22.9281	22.7605	22.4806	0	27.6006	27.2989	27.2512	27.3185	27.6006	27.2989	27.2512	27.3185	4
Tb927.10.3260	Tb927.10.3260		-4.65637	6.45765	Long-chain-fatty-acid--CoA ligase 5 (EC 6.2.1.3) (Long-chain acyl-CoA synthetase 5) (LACS 5), putative	N/A	decanoate-CoA ligase activity	N/A	ciliary plasm;ciliary pocket membrane;cytoplasm;endoplasmic reticulum;membrane;nucleoplasm;pellicular membrane	catalytic activity;long-chain fatty acid-CoA ligase activity	fatty acid elongation					23.2076	22.8991	23.1181	22.7693	0	27.7831	27.5488	27.5731	27.7145	27.7831	27.5488	27.5731	27.7145	4
Tb927.4.1850	Tb927.4.1850		-4.66715	2.09809	hypothetical protein, conserved	signal recognition particle, endoplasmic reticulum targeting	7S RNA binding;RNA binding;endoplasmic reticulum signal peptide binding;signal recognition particle binding	SRP-dependent cotranslational protein targeting to membrane	signal recognition particle, endoplasmic reticulum targeting	signal recognition particle binding	N/A			25.9112		23.1434	22.939	25.9112	22.6952	1	28.2999	28.1916	28.2855	28.5804	28.2999	28.1916	28.2855	28.5804	4
Tb927.11.3570	Tb927.11.3570		-4.67324	7.78	metallo-peptidase, Clan MA(E) Family M1	N/A	metallopeptidase activity;zinc ion binding	proteolysis	ciliary plasm;cytoplasm	metalloaminopeptidase activity;metalloexopeptidase activity;metallopeptidase activity;peptide binding;zinc ion binding	peptide catabolic process;proteolysis					23.176	22.8251	22.8964	22.9683	0	27.768	27.5125	27.5942	27.684	27.768	27.5125	27.5942	27.684	4
Tb927.6.2170	Tb927.6.2170		-5.13952	5.65592	co-chaperone GrpE, putative	N/A	adenyl-nucleotide exchange factor activity;chaperone binding;protein homodimerization activity	protein folding	PAM complex, Tim23 associated import motor;kinetoplast;mitochondrion	adenyl-nucleotide exchange factor activity;unfolded protein binding	protein import into mitochondrial matrix					23.2812	22.8396	22.7699	22.4206	0	28.2588	27.9899	27.3562	28.2645	28.2588	27.9899	27.3562	28.2645	4
Tb927.10.14710	Tb927.10.14710		-5.37699	4.83132	40S ribosomal protein S2, putative	ribosome;small ribosomal subunit	RNA binding;structural constituent of ribosome	translation	cytoplasm;cytosolic small ribosomal subunit;intracellular anatomical structure;ribosome	structural constituent of ribosome	translation					23.0614	22.96	22.9092	22.1597	0	28.2837	28.2616	27.8903	28.1625	28.2837	28.2616	27.8903	28.1625	4
Tb927.3.3560	Tb927.3.3560		-5.49031	2.54246	U-box domain containing protein, putative	N/A	ubiquitin-protein transferase activity	protein ubiquitination	axoneme;ciliary basal body;cytoplasm	N/A	N/A	24.187	23.7391	24.147	21.5085	24.187	23.7391	24.147	21.5085	4	29.0941	28.6326	28.9161	28.9	29.0941	28.6326	28.9161	28.9	4

## Sheet: TbEaf3_vs_ct
Protein.IDs	my label	NES	log10.pvalue_MSL3_cont	difference_MSL3_cont	Product Description	Computed GO Components	Computed GO Functions	Computed GO Processes	Curated GO Components	Curated GO Functions	Curated GO Processes	Peptide.counts..all.	Peptide.counts..razor.unique.	Peptide.counts..unique.	Number.of.proteins	Peptides	Razor...unique.peptides	Unique.peptides	Peptides.cont_1	Peptides.cont_2	Peptides.cont_3	Peptides.cont_4	Peptides.MSL3_1	Peptides.MSL3_2	Peptides.MSL3_3	Peptides.MSL3_4	Peptides.PHD_1	Peptides.PHD_2	Peptides.PHD_3	Peptides.PHD_4	Razor...unique.peptides.cont_1	Razor...unique.peptides.cont_2	Razor...unique.peptides.cont_3	Razor...unique.peptides.cont_4	Razor...unique.peptides.MSL3_1	Razor...unique.peptides.MSL3_2	Razor...unique.peptides.MSL3_3	Razor...unique.peptides.MSL3_4	Razor...unique.peptides.PHD_1	Razor...unique.peptides.PHD_2	Razor...unique.peptides.PHD_3	Razor...unique.peptides.PHD_4	Unique.peptides.cont_1	Unique.peptides.cont_2	Unique.peptides.cont_3	Unique.peptides.cont_4	Unique.peptides.MSL3_1	Unique.peptides.MSL3_2	Unique.peptides.MSL3_3
Tb927.7.5310	Tb927.7.5310	6,59	7.9237	5.83219	YEATS family, putative	NuA4 histone acetyltransferase complex;Swr1 complex	N/A	DNA repair;chromatin organization;regulation of transcription, DNA-templated	cytoplasm;nucleus	N/A	N/A	19	19	19	1	19	19	19	0	0	1	0	19	16	19	19	1	0	0	1	0	0	1	0	19	16	19	19	1	0	0	1	0	0	1	0	19	16	19
Tb927.10.14190	Tb927.10.14190	5,72	6.10564	5.44651	hypothetical protein, conserved	N/A	N/A	N/A	cytoplasm;nucleoplasm;nucleus	N/A	N/A	14	14	14	1	14	14	14	0	0	0	0	14	12	12	14	0	0	0	0	0	0	0	0	14	12	12	14	0	0	0	0	0	0	0	0	14	12	12
Tb927.1.650	Tb927.1.650	4,38	6.92565	5.05483	conserved protein, unknown function	N/A	N/A	N/A	nucleoplasm;nucleus	N/A	chromatin organization	8	8	8	1	8	8	8	0	0	0	0	8	6	8	7	0	0	0	0	0	0	0	0	8	6	8	7	0	0	0	0	0	0	0	0	8	6	8
Tb927.1.3400	Tb927.1.3400	5,40	6.78857	4.90995	hypothetical protein, conserved	N/A	protein binding	N/A	cytoplasm;nucleoplasm;nucleus	N/A	N/A	8	8	8	1	8	8	8	0	0	0	0	8	8	7	8	0	0	0	0	0	0	0	0	8	8	7	8	0	0	0	0	0	0	0	0	8	8	7
Tb927.7.4560;Tb11.v5.0269	Tb11.v5.0269	2,84	6.73556	4.58794	histone acetyltransferase, putative	N/A	histone acetyltransferase activity	histone acetylation;regulation of transcription, DNA-templated	nucleus	histone acetyltransferase activity;histone binding;transcription coregulator activity	negative regulation of transcription, DNA-templated;positive regulation of transcription by RNA polymerase II	9;9	9;9	9;9	2	9	9	9	0	0	0	0	8	9	9	9	0	1	0	0	0	0	0	0	8	9	9	9	0	1	0	0	0	0	0	0	8	9	9
Tb927.8.5320	Tb927.8.5320	2,23	6.41434	4.48339	hypothetical protein, conserved	N/A	N/A	N/A	nucleoplasm	N/A	N/A	4	4	4	1	4	4	4	0	0	0	0	4	4	4	4	0	0	0	0	0	0	0	0	4	4	4	4	0	0	0	0	0	0	0	0	4	4	4
Tb927.9.2910	Tb927.9.2910	4,59	0.345918	3.3307	histone acetyltransferase subunit NuA4, putative	histone acetyltransferase complex	N/A	histone acetylation	nuclear lumen;nucleoplasm;nucleus	N/A	N/A	3	3	3	1	3	3	3	0	0	0	0	3	3	3	3	2	1	1	1	0	0	0	0	3	3	3	3	2	1	1	1	0	0	0	0	3	3	3
Tb927.11.3430	Tb927.11.3430	N/A	4.96191	2.3575	hypothetical protein, conserved	N/A	N/A	N/A	nucleoplasm	N/A	N/A	4	4	4	1	4	4	4	0	0	0	0	4	3	3	3	0	0	0	0	0	0	0	0	4	3	3	3	0	0	0	0	0	0	0	0	4	3	3
Tb927.8.1990	Tb927.8.1990	-0.25	1.57876	-1.51028	peroxidoxin	N/A	antioxidant activity;oxidoreductase activity;peroxiredoxin activity	obsolete oxidation-reduction process	ciliary basal body;cytosol;mitochondrion	thioredoxin peroxidase activity;trypanothione-disulfide reductase activity;tryparedoxin peroxidase activity	cell redox homeostasis;cellular response to antimycin A;cellular response to heat;obsolete oxidation-reduction process;regulation of mitochondrial membrane potential;response to oxidative stress	2	2	2	1	2	2	2	2	2	2	2	1	2	2	2	1	1	1	1	2	2	2	2	1	2	2	2	1	1	1	1	2	2	2	2	1	2	2
[truncated: 144 more columns]

## Sheet: HAT2_vs_Ct
Protein.IDs	my label	NES	difference_HAT2_Ct	log10.pvalue_HAT2_Ct	Product Description	Computed GO Components	Computed GO Functions	Computed GO Processes	Curated GO Components	Curated GO Functions	Curated GO Processes	log2.LFQ.intensity.HAT2_01	log2.LFQ.intensity.HAT2_02	log2.LFQ.intensity.HAT2_03	log2.LFQ.intensity.HAT2_04	imputed.log2.LFQ.intensity.HAT2_01	imputed.log2.LFQ.intensity.HAT2_02	imputed.log2.LFQ.intensity.HAT2_03	imputed.log2.LFQ.intensity.HAT2_04	value_count_HAT2	log2.LFQ.intensity.Ct_01	log2.LFQ.intensity.Ct_02	log2.LFQ.intensity.Ct_03	log2.LFQ.intensity.Ct_04	imputed.log2.LFQ.intensity.Ct_01	imputed.log2.LFQ.intensity.Ct_02	imputed.log2.LFQ.intensity.Ct_03	imputed.log2.LFQ.intensity.Ct_04	value_count_Ct
Tb927.11.11530	Tb927.11.11530	5,35	9.93294	4.76952	histone acetyltransferase, putative	N/A	histone acetyltransferase activity	histone acetylation;regulation of transcription, DNA-templated	nucleoplasm;nucleus	H4 histone acetyltransferase activity;histone acetyltransferase activity;histone binding;transcription coregulator activity	histone acetylation;negative regulation of transcription, DNA-templated;positive regulation of transcription by RNA polymerase II	31.691	31.6947	31.6613	32.0158	31.691	31.6947	31.6613	32.0158	4					21.2113	22.0157	22.5436	21.5603	0
Tb927.7.2770	Tb927.7.2770	5,81	9.80857	5.00158	hypothetical protein, conserved	N/A	N/A	N/A	nucleus	N/A	N/A	31.7078	31.4908	31.4747	31.8404	31.7078	31.4908	31.4747	31.8404	4					21.7133	21.7095	22.5673	21.2894	0
Tb927.9.13320	Tb927.9.13320	2,66	7.6653	4.67001	hypothetical protein, conserved	N/A	N/A	N/A	nucleoplasm;nucleus	N/A	posttranscriptional regulation of gene expression	29.7237	29.5345	29.5089	29.3124	29.7237	29.5345	29.5089	29.3124	4					21.3606	21.8009	22.574	21.6828	0
Tb927.6.1070	Tb927.6.1070	4,82	7.52181	7.9147	hypothetical protein, conserved	N/A	N/A	N/A	cytoplasm;nucleoplasm;nucleus	N/A	N/A	29.7086	29.6493	29.3044	29.5749	29.7086	29.6493	29.3044	29.5749	4					21.8899	22.0065	22.3818	21.8718	0
Tb927.11.5230	Tb927.11.5230	2,32	7.50052	6.02231	hypothetical protein, conserved	N/A	N/A	N/A	nucleoplasm;nucleus	N/A	N/A	29.5433	29.2847	29.3167	29.0865	29.5433	29.2847	29.3167	29.0865	4					21.5822	21.9952	22.2175	21.4341	0
Tb927.4.2340	Tb927.4.2340	3,25	7.21031	5.02636	hypothetical protein, conserved	N/A	N/A	N/A	nucleoplasm;nucleus	N/A	N/A	29.2817	29.1334	28.9728	28.8464	29.2817	29.1334	28.9728	28.8464	4					21.5154	21.6687	22.5375	21.6715	0
Tb927.11.10070	Tb927.11.10070	2,30	6.10776	4.37066	Bromodomain, putative	N/A	protein binding	N/A	nucleoplasm;nucleus	N/A	N/A	28.0361	27.8442	27.8351	27.7816	28.0361	27.8442	27.8351	27.7816	4					21.2118	21.9548	22.2269	21.6725	0
Tb927.11.13400	Tb927.11.13400	3,18	6.10238	4.69212	Bromodomain, putative	N/A	protein binding	N/A	nucleoplasm;nucleus	N/A	N/A	28.5106	28.3582	28.2964	27.9189	28.5106	28.3582	28.2964	27.9189	4					21.7862	22.2818	22.8829	21.7236	0
Tb927.3.4140	Tb927.3.4140	1,55	5.85919	4.26726	hypothetical protein, conserved	N/A	N/A	N/A	mitochondrion;nucleoplasm	N/A	N/A	27.7745	28.0049	27.8802	27.7131	27.7745	28.0049	27.8802	27.7131	4					21.8811	21.8784	22.6353	21.541	0
Tb927.5.3210	Tb927.5.3210	3,05	5.1257	4.14349	small ubiquitin-related modifier	N/A	protein binding	N/A	ciliary plasm;cytoplasm;nuclear lumen;nucleolus;nucleus	protein tag;ubiquitin-like protein ligase binding	protein sumoylation	26.7538	26.974	27.1925	27.0982	26.7538	26.974	27.1925	27.0982	4					21.7135	21.7118	22.6327	21.4577	0
Tb927.9.10790	Tb927.9.10790	-1,71	2.38876	1.71225	hypothetical protein	N/A	N/A	N/A	cortical cytoskeleton	N/A	N/A	24.6612	24.8691	25.3492	24.9138	24.6612	24.8691	25.3492	24.9138	4				24.0234	21.6141	21.7989	22.8019	24.0234	1
Tb927.11.9590	Tb927.11.9590	-5,19	1.2127	4.02609	S-adenosylhomocysteine hydrolase, putative	N/A	adenosylhomocysteinase activity;nucleotide binding	one-carbon metabolic process	ciliary plasm;cytoplasm;cytosol;nucleoplasm	adenosylhomocysteinase activity	S-adenosylmethionine cycle	25.6046	25.6737	25.9485	25.8078	25.6046	25.6737	25.9485	25.8078	4	24.5476	24.5192	24.3196	24.7974	24.5476	24.5192	24.3196	24.7974	4
Tb927.11.7510;Tb927.11.7460	Tb927.11.7510		-1.03416	3.92019	luminal binding protein 1 (BiP), putative	N/A	N/A	N/A	cytoplasm;endoplasmic reticulum;endoplasmic reticulum chaperone complex;endoplasmic reticulum lumen;membrane;nucleus	ATP binding;ATPase activity;heat shock protein binding;misfolded protein binding;protein folding chaperone;unfolded protein binding	SRP-dependent cotranslational protein targeting to membrane;cellular response to unfolded protein;chaperone cofactor-dependent protein refolding;endoplasmic reticulum unfolded protein response;protein folding;protein refolding;response to unfolded protein;ubiquitin-dependent ERAD pathway	33.3162	33.4649	33.2426	33.195	33.3162	33.4649	33.2426	33.195	4	34.3698	34.3728	34.2825	34.3303	34.3698	34.3728	34.2825	34.3303	4
Tb927.7.710	Tb927.7.710		-1.04387	4.19619	heat shock 70 kDa protein, putative	N/A	N/A	N/A	axoneme;cilium;cytoplasm	ATP binding;ATPase activity;heat shock protein binding;misfolded protein binding;protein folding chaperone;unfolded protein binding	cellular response to unfolded protein;chaperone cofactor-dependent protein refolding;protein refolding;response to unfolded protein	25.8651	26.0289	25.6841	25.7726	25.8651	26.0289	25.6841	25.7726	4	27.0874	26.8104	26.8954	26.733	27.0874	26.8104	26.8954	26.733	4
Tb927.11.17000;Tb11.v5.0404	Tb927.11.17000		-1.04674	3.35999	AIR9-like protein	N/A	protein binding	N/A	cortical cytoskeleton;cytoskeleton	N/A	cytokinesis	27.8643	27.882	27.633	27.8867	27.8643	27.882	27.633	27.8867	4	29.1116	28.9036	28.597	28.8408	29.1116	28.9036	28.597	28.8408	4
Tb927.1.2400;Tb927.1.2380;Tb927.1.2360;Tb927.1.2340	Tb927.1.2400		-1.04933	4.56587	alpha tubulin	microtubule	GTP binding;GTPase activity;structural constituent of cytoskeleton	microtubule-based process	ciliary basal body;cortical cytoskeleton;cytoplasm;microtubule	GTP binding;structural constituent of cytoskeleton	microtubule cytoskeleton organization;microtubule-based process;mitotic cell cycle	33.5466	33.5819	33.3888	33.5555	33.5466	33.5819	33.3888	33.5555	4	34.6441	34.614	34.3752	34.6368	34.6441	34.614	34.3752	34.6368	4
Tb927.5.1110;Tb927.11.16280	Tb927.5.1110		-1.09412	2.63552	60S ribosomal protein L8, putative	ribosome	structural constituent of ribosome	translation	cytoplasm;cytosolic large ribosomal subunit;nucleolus;ribosome	RNA binding;protein-containing complex binding;structural constituent of ribosome	cytoplasmic translation;translation	28.1018	28.3624	28.3376	27.989	28.1018	28.3624	28.3376	27.989	4	29.6358	29.3076	28.8612	29.3626	29.6358	29.3076	28.8612	29.3626	4
Tb927.1.2390;Tb927.1.2370;Tb927.1.2350;Tb927.1.2330;Tb11.v5.0469;Tb927.1.2410	Tb927.1.2390		-1.10065	3.96575	beta tubulin	microtubule	GTP binding;GTPase activity;structural constituent of cytoskeleton	microtubule-based process	cytoplasm;microtubule	GTP binding;structural constituent of cytoskeleton	microtubule cytoskeleton organization;microtubule-based process;mitotic cell cycle	33.1841	33.048	32.7808	32.9519	33.1841	33.048	32.7808	32.9519	4	34.2265	34.1013	33.9765	34.0631	34.2265	34.1013	33.9765	34.0631	4
Tb927.4.2000	Tb927.4.2000		-1.1674	2.23051	ruvB-like DNA helicase, putative	Ino80 complex;NuA4 histone acetyltransferase complex;R2TP complex	5'-3' DNA helicase activity;ATP binding;DNA helicase activity	N/A	Ino80 complex;NuA4 histone acetyltransferase complex;R2TP complex;Swr1 complex;cytoplasm;nucleoplasm;nucleus	DNA helicase activity	box C/D snoRNP assembly;chromatin remodeling;histone acetylation;regulation of transcription by RNA polymerase II					22.1956	22.0654	22.8108	22.2809	0	23.7135	23.6551		23.7893	23.7135	23.6551	22.8645	23.7893	3
Tb927.10.3990	Tb927.10.3990		-1.16813	3.78676	DHH1	N/A	ATP binding;helicase activity;nucleic acid binding	N/A	P-body;cytoplasm;cytoplasmic stress granule	ATP binding;helicase activity;mRNA binding	P-body assembly;nucleobase-containing compound metabolic process;stress granule assembly	27.2415	27.1291	27.223	27.5351	27.2415	27.1291	27.223	27.5351	4	28.4534	28.6107	28.1542	28.5829	28.4534	28.6107	28.1542	28.5829	4
Tb927.10.14890;Tb11.v5.0636	Tb927.10.14890		-1.1767	3.29799	C-terminal motor kinesin, putative	N/A	ATP binding;microtubule binding;microtubule motor activity	intracellular protein transport;microtubule-based movement	cytoplasm;cytoplasmic microtubule;kinesin complex;microtubule;pellicular membrane	ATP binding;ATPase activity;microtubule binding;microtubule motor activity;motor activity	cytoskeleton-dependent intracellular transport;microtubule-based movement;response to drug	24.0699	24.5626	24.6413	24.5215	24.0699	24.5626	24.6413	24.5215	4	25.6502	25.5341	25.8588	25.459	25.6502	25.5341	25.8588	25.459	4
Tb927.9.8880;Tb927.9.8850	Tb927.9.8880		-1.19415	4.01396	actin B	N/A	N/A	N/A	actin cytoskeleton;ciliary plasm;cytoplasm	structural constituent of cytoskeleton	cytoskeleton organization	28.6841	28.6636	28.3232	28.501	28.6841	28.6636	28.3232	28.501	4	29.8058	29.814	29.6216	29.7072	29.8058	29.814	29.6216	29.7072	4
Tb927.11.11520	Tb927.11.11520		-1.21508	2.40037	glycosomal membrane protein	integral component of peroxisomal membrane	N/A	peroxisome fission	endoplasmic reticulum;glycosome;glycosome membrane;peroxisomal membrane	N/A	peroxisome fission;regulation of peroxisome size	24.2862	24.2262	24.5213	24.3983	24.2862	24.2262	24.5213	24.3983	4	26.055	25.5384	25.1741	25.5248	26.055	25.5384	25.1741	25.5248	4
Tb927.3.1840	Tb927.3.1840		-1.21969	2.52556	3-oxo-5-alpha-steroid 4-dehydrogenase, putative	integral component of membrane	oxidoreductase activity, acting on the CH-CH group of donors	lipid metabolic process	cytoplasm;endoplasmic reticulum;glycosome;mitochondrial inner membrane;mitochondrial outer membrane	oxidoreductase activity	dolichol biosynthetic process;glycosylation;very long-chain fatty acid biosynthetic process	25.7525	26.3874	26.039	26.6292	25.7525	26.3874	26.039	26.6292	4	27.7024	27.3148	27.1555	27.5143	27.7024	27.3148	27.1555	27.5143	4
Tb927.10.10610	Tb927.10.10610		-1.24129	2.05574	protein tyrosine phosphatase, putative	N/A	N/A	N/A	glycosome;membrane;mitochondrial inner membrane	protein tyrosine phosphatase activity	N/A					21.8944	22.0146	22.4728	21.7236	0	23.7345	23.2258		23.5364	23.7345	23.2258	22.574	23.5364	3
Tb927.7.1730;Tb927.7.1750;Tb927.7.1740	Tb927.7.1730		-1.27421	1.6541	60S ribosomal protein L7, putative	cytosolic large ribosomal subunit	structural constituent of ribosome	maturation of LSU-rRNA from tricistronic rRNA transcript (SSU-rRNA, 5.8S rRNA, LSU-rRNA)	cytoplasm;cytosolic large ribosomal subunit;nucleolus;ribosome	RNA binding;mRNA binding;structural constituent of ribosome	maturation of LSU-rRNA from tricistronic rRNA transcript (SSU-rRNA, 5.8S rRNA, LSU-rRNA);ribosome biogenesis				23.2623	21.6917	22.555	22.616	23.2623	1	23.971	23.8204	23.4444	23.986	23.971	23.8204	23.4444	23.986	4
Tb927.9.6070;Tb927.10.11540	Tb927.9.6070		-1.29142	4.80496	40S ribosomal protein S3, putative	small ribosomal subunit	RNA binding;structural constituent of ribosome	translation	cytoplasm;cytosolic small ribosomal subunit;kinetoplast;mitochondrion;nucleus	mRNA binding;nucleic acid binding;structural constituent of ribosome	ribosome biogenesis;translation	28.633	28.6837	28.6413	28.561	28.633	28.6837	28.6413	28.561	4	30.0584	29.821	29.8507	29.9546	30.0584	29.821	29.8507	29.9546	4
Tb927.9.11410;Tb927.9.11380	Tb927.9.11410		-1.29393	2.12894	60S ribosomal protein L23, putative	ribosome	structural constituent of ribosome	translation	cytoplasm;cytosolic large ribosomal subunit;nucleolus;ribosome	large ribosomal subunit rRNA binding;structural constituent of ribosome	translation	25.4843	25.3512	25.2631	25.1984	25.4843	25.3512	25.2631	25.1984	4	26.9883	26.8153	25.9803	26.6887	26.9883	26.8153	25.9803	26.6887	4
Tb927.3.4070;Tb927.3.4080;Tb927.3.4100;Tb927.3.4090;Tb927.3.4110	Tb927.3.4070		-1.29522	3.67619	Pyruvate transporter, putative	N/A	N/A	N/A	cytoplasm	N/A	N/A	28.4091	28.561	28.3369	28.1396	28.4091	28.561	28.3369	28.1396	4	29.7165	29.7081	29.588	29.615	29.7165	29.7081	29.588	29.615	4
Tb927.5.3810	Tb927.5.3810		-1.31153	3.21566	orotidine-5-phosphate decarboxylase/orotate phosphoribosyltransferase, putative	N/A	catalytic activity;orotate phosphoribosyltransferase activity;orotidine-5'-phosphate decarboxylase activity	'de novo' UMP biosynthetic process;'de novo' pyrimidine nucleobase biosynthetic process;nucleoside metabolic process;pyrimidine nucleotide biosynthetic process	ciliary basal body;cytoplasm;glycosome	orotate phosphoribosyltransferase activity;orotidine-5'-phosphate decarboxylase activity	UMP biosynthetic process;pyrimidine nucleobase biosynthetic process;pyrimidine ribonucleotide biosynthetic process	25.6471	25.7552	25.3956	25.9623	25.6471	25.7552	25.3956	25.9623	4	27.1217	26.9557	26.9205	27.0084	27.1217	26.9557	26.9205	27.0084	4
Tb927.10.6640	Tb927.10.6640		-1.31194	3.83977	transmembrane emp24 domain-containing protein	integral component of membrane	N/A	N/A	COPII-coated ER to Golgi transport vesicle;Golgi apparatus;endoplasmic reticulum;endoplasmic reticulum-Golgi intermediate compartment;transport vesicle	N/A	Golgi organization;endoplasmic reticulum to Golgi vesicle-mediated transport;intracellular protein transport;posttranscriptional regulation of gene expression	24.5174	24.3142	24.1314	24.0078	24.5174	24.3142	24.1314	24.0078	4	25.785	25.5471	25.2723	25.6143	25.785	25.5471	25.2723	25.6143	4
Tb927.6.4300;Tb927.6.4280	Tb927.6.4300		-1.34917	4.23246	glyceraldehyde 3-phosphate dehydrogenase, glycosomal	N/A	NAD binding;NADP binding;oxidoreductase activity, acting on the aldehyde or oxo group of donors, NAD or NADP as acceptor	glucose metabolic process;obsolete oxidation-reduction process	glycosome	glyceraldehyde-3-phosphate dehydrogenase (NAD+) (phosphorylating) activity	glycolytic process	32.2749	32.0457	32.0431	32.1266	32.2749	32.0457	32.0431	32.1266	4	33.7036	33.45	33.2619	33.4716	33.7036	33.45	33.2619	33.4716	4
Tb927.10.6050;Tb11.v5.0198;Tb11.v5.0197	Tb927.10.6050		-1.38154	4.28947	clathrin heavy chain	clathrin coat of coated pit;clathrin coat of trans-Golgi network vesicle;clathrin complex	clathrin light chain binding;protein binding;structural molecule activity	intracellular protein transport;vesicle-mediated transport	cell tip;clathrin complex;transport vesicle	clathrin light chain binding;mRNA binding	receptor-mediated endocytosis	27.7009	27.8451	27.6775	28.057	27.7009	27.8451	27.6775	28.057	4	29.4526	29.0455	29.2721	29.0364	29.4526	29.0455	29.2721	29.0364	4
Tb927.11.3790	Tb927.11.3790		-1.38318	3.96621	hypothetical protein, conserved	N/A	N/A	N/A	cytoplasm;nuclear pore;nucleus	N/A	N/A	25.7609	25.2677	25.5529	25.3255	25.7609	25.2677	25.5529	25.3255	4	27.0828	26.7923	26.6055	26.959	27.0828	26.7923	26.6055	26.959	4
Tb11.1790;Tb927.2.720;Tb927.2.980	Tb11.1790		-1.39192	2.11135	retrotransposon hot spot protein (RHS, pseudogene), putative	N/A	N/A	N/A	nucleus	N/A	N/A					21.9639	21.9922	21.9382	22.6988	0	24.1828	23.5352		23.6075	24.1828	23.5352	22.8353	23.6075	3
Tb927.11.6230	Tb927.11.6230		-1.39281	4.22732	protein transport protein SEC61 subunit alpha, putative	integral component of membrane;membrane	N/A	protein transport	Sec61 translocon complex;endoplasmic reticulum;endoplasmic reticulum membrane;integral component of membrane	P-P-bond-hydrolysis-driven protein transmembrane transporter activity;protein transmembrane transporter activity;ribosome binding;signal sequence binding	SRP-dependent cotranslational protein targeting to membrane, translocation;posttranslational protein targeting to membrane, translocation;protein secretion	24.6122	24.8047	24.7791	24.4243	24.6122	24.8047	24.7791	24.4243	4	26.1827	25.9735	26.0485	25.9868	26.1827	25.9735	26.0485	25.9868	4
Tb927.10.15330;Tb11.v5.0348	Tb927.10.15330		-1.40458	3.11882	CYTH domain containing protein, putative	N/A	N/A	N/A	nucleoplasm	N/A	N/A					22.1873	22.1821	22.2382	22.7735	0	23.6956	23.6212	23.9132	23.7693	23.6956	23.6212	23.9132	23.7693	4
Tb927.4.590	Tb927.4.590		-1.4083	2.03792	PQQ-like domain/Protein of unknown function (DUF1620), putative	EMC complex	protein binding	N/A	EMC complex;endoplasmic reticulum;nuclear envelope	N/A	response to drug					21.9578	21.9812	22.3265	22.1468	0	23.8839	23.7457		23.6855	23.8839	23.7457	22.7304	23.6855	3
Tb927.10.5370;Tb927.10.5360	Tb927.10.5370		-1.40911	5.16802	40S ribosomal protein S10, putative	N/A	N/A	N/A	cytoplasm;cytosolic small ribosomal subunit	RNA binding;mRNA binding;structural constituent of ribosome	ribosomal small subunit assembly;translation	25.1368	25.3377	25.4492	25.4288	25.1368	25.3377	25.4492	25.4288	4	26.8523	26.7042	26.5996	26.8328	26.8523	26.7042	26.5996	26.8328	4
Tb927.11.8950	Tb927.11.8950		-1.42564	2.55874	leucine rich repeat	N/A	protein binding	N/A	bilobe structure	protein binding	N/A					21.7873	21.9552	22.2858	22.0711	0	23.6819	23.5999		23.6992	23.6819	23.5999	22.8209	23.6992	3
Tb927.11.15990	Tb927.11.15990		-1.42984	2.86796	Nucleoporin NUP109	N/A	N/A	N/A	nuclear pore;nuclear pore outer ring;nucleus	N/A	N/A					21.5852	22.2071	22.2479	21.8355	0	23.5567	23.7856		23.3692	23.5567	23.7856	22.8836	23.3692	3
Tb927.10.1170;Tb11.0560;Tb11.v5.0858	Tb927.10.1170		-1.44232	2.82389	intraflagellar transport protein 172	N/A	protein binding	N/A	axoneme;ciliary basal body;intraciliary transport particle;intraciliary transport particle B;motile cilium	N/A	intraciliary transport;intraciliary transport involved in cilium assembly	25.923	25.8915	25.1568	25.9087	25.923	25.8915	25.1568	25.9087	4	27.2968	27.3055	26.8767	27.1704	27.2968	27.3055	26.8767	27.1704	4
Tb927.10.3940;Tb11.v5.0501	Tb927.10.3940		-1.47182	2.48117	40S ribosomal protein S3A, putative	cytosolic small ribosomal subunit;ribosome	structural constituent of ribosome	translation	cytosol;nucleoplasm;ribosome	mRNA binding;structural constituent of ribosome	translation	27.066	27.794	27.721	27.9986	27.066	27.794	27.721	27.9986	4	29.2127	29.1398	28.9306	29.1837	29.2127	29.1398	28.9306	29.1837	4
Tb927.7.3550	Tb927.7.3550		-1.52466	3.15419	cytoskeleton associated protein, putative	N/A	N/A	N/A	cortical cytoskeleton;cytoskeleton	protein-containing complex binding	cell morphogenesis;cytokinesis;posttranscriptional regulation of gene expression	24.6715	25.0563	24.6044	25.0635	24.6715	25.0563	24.6044	25.0635	4	26.7469	26.4947	26.3587	25.8941	26.7469	26.4947	26.3587	25.8941	4
Tb927.11.6200;Tb927.11.6180	Tb927.11.6200		-1.54906	3.31977	60S ribosomal protein L28, putative	ribosome	structural constituent of ribosome	translation	cytoplasm;cytosolic large ribosomal subunit;ribosome	mRNA binding;structural constituent of ribosome	translation					22.3196	22.3469	22.2816	21.9441	0	23.8805	23.4608	23.5733	24.1738	23.8805	23.4608	23.5733	24.1738	4
Tb927.5.1930	Tb927.5.1930		-1.54956	3.34068	signal peptidase subunit, putative	integral component of membrane;signal peptidase complex	N/A	signal peptide processing	endoplasmic reticulum;nuclear envelope;signal peptidase complex	N/A	protein targeting to ER;signal peptide processing					22.1353	22.5964	21.9269	22.4167	0	23.9404	23.7507	23.6422	23.9402	23.9404	23.7507	23.6422	23.9402	4
Tb927.9.1980	Tb927.9.1980		-1.57122	1.40544	hypothetical protein, conserved	N/A	N/A	N/A	axoneme;ciliary plasm;cytoplasm;nuclear lumen	N/A	N/A					22.1618	22.0597	22.0217	22.0732	0	24.2286	24.1235		23.9353	24.2286	24.1235	22.3138	23.9353	3
Tb927.1.120;Tb09.v4.0067	Tb927.1.120		-1.5742	3.22166	retrotransposon hot spot protein 4 (RHS4), putative	N/A	N/A	N/A	cytoplasm;nucleolus;nucleus	mRNA binding	mRNA export from nucleus;mRNA transcription by RNA polymerase II;mitotic cell cycle arrest	26.6168	26.8455	26.6469	26.8615	26.6168	26.8455	26.6469	26.8615	4	28.6813	28.2958	27.9469	28.3435	28.6813	28.2958	27.9469	28.3435	4
Tb927.9.2470;Tb927.9.2490	Tb927.9.2470		-1.62041	2.73416	nucleolar protein	N/A	N/A	N/A	cytoplasm;nucleolus	N/A	G2/M transition of mitotic cell cycle	23.9022	24.0216	23.687	24.2736	23.9022	24.0216	23.687	24.2736	4	26.2331	25.5218	25.4018	25.2093	26.2331	25.5218	25.4018	25.2093	4
Tb927.7.2190	Tb927.7.2190		-1.6502	3.2223	translocon-associated protein (TRAP), alpha subunit, putative	endoplasmic reticulum membrane;integral component of membrane	N/A	N/A	endoplasmic reticulum;nuclear envelope	N/A	N/A					22.105	22.174	22.066	22.0221	0	24.1244	23.6242	23.5876	23.6316	24.1244	23.6242	23.5876	23.6316	4
Tb11.v5.0394;Tb927.10.15750	Tb11.v5.0394		-1.65133	2.28973	hypothetical protein, conserved	N/A	N/A	N/A	N/A	N/A	N/A					21.4572	21.5777	21.7436	22.6256	0	23.8157	23.6096		23.8969	23.8157	23.6096	22.6872	23.8969	3
Tb927.7.900	Tb927.7.900		-1.65735	4.64086	hypothetical protein, conserved	integral component of membrane;membrane	N/A	regulation of signal transduction	endoplasmic reticulum;endoplasmic reticulum membrane;nuclear envelope	N/A	regulation of signal transduction					22.0338	22.378	22.3107	22.0148	0	24.1126	23.8187	23.6099	23.8256	24.1126	23.8187	23.6099	23.8256	4
Tb927.11.8200	Tb927.11.8200		-1.66104	2.89776	ribosomal protein S26, putative	ribosome	structural constituent of ribosome	translation	cytosolic small ribosomal subunit;ribosome	mRNA binding;structural constituent of ribosome	translation	26.2367	27.0641	27.1129	27.0386	26.2367	27.0641	27.1129	27.0386	4	28.4401	28.5269	28.0734	29.0562	28.4401	28.5269	28.0734	29.0562	4
Tb927.10.1100;Tb927.6.4690	Tb927.10.1100		-1.6647	4.96194	60S ribosomal protein L9, putative	ribosome	rRNA binding;structural constituent of ribosome	translation	cytoplasm;cytosolic large ribosomal subunit;nucleolus;ribosome	structural constituent of ribosome	cytoplasmic translation;ribosome biogenesis;translation	27.2958	27.4908	27.0622	27.3458	27.2958	27.4908	27.0622	27.3458	4	29.1071	28.9581	28.7916	28.9965	29.1071	28.9581	28.7916	28.9965	4
Tb927.6.720;Tb927.11.11230	Tb927.6.720		-1.66554	2.39513	40S ribosomal protein L14, putative	ribosome	RNA binding;structural constituent of ribosome	translation	cytoplasm;cytosolic large ribosomal subunit;nucleolus	RNA binding	ribosomal large subunit biogenesis			23.2683		22.3199	21.924	23.2683	22.4597	1	24.1966	24.087	23.75	24.6004	24.1966	24.087	23.75	24.6004	4
Tb927.4.3890	Tb927.4.3890		-1.72887	5.13954	ATP-dependent RNA helicase, putative	N/A	ATP binding;helicase activity	N/A	cytoplasm	RNA binding;mRNA binding	N/A					22.03	21.8874	22.0625	22.2853	0	23.9413	23.6276	23.6608	23.951	23.9413	23.6276	23.6608	23.951	4
Tb927.10.12820	Tb927.10.12820		-1.73652	5.39228	hypothetical protein, conserved	N/A	N/A	N/A	paraflagellar rod	N/A	N/A					22.1726	22.1761	22.4891	22.3964	0	24.1924	23.9884	24.1359	23.8635	24.1924	23.9884	24.1359	23.8635	4
Tb927.11.11330;Tb11.v5.1035;Tb11.v5.1034	Tb927.11.11330		-1.73671	6.24851	heat shock protein 70	N/A	N/A	N/A	ciliary plasm;cytoplasm;glycosome	ATPase activity	protein folding;response to heat	33.0227	33.1776	32.9517	32.9588	33.0227	33.1776	32.9517	32.9588	4	34.8648	34.738	34.6886	34.7663	34.8648	34.738	34.6886	34.7663	4
Tb927.10.2190	Tb927.10.2190		-1.74851	1.5025	Protein of unknown function (DUF667), putative	N/A	N/A	N/A	axoneme;ciliary basal body;ciliary plasm;cytoplasm;motile cilium;nuclear lumen	N/A	cilium assembly;positive regulation of cell motility;posttranscriptional regulation of gene expression;regulation of cilium beat frequency involved in ciliary motility		24.0679	23.8898		22.3049	24.0679	23.8898	22.4772	2	24.8646	24.9609	25.0577	24.8506	24.8646	24.9609	25.0577	24.8506	4
Tb927.4.2310	Tb927.4.2310		-1.77135	3.55794	asparaginyl-tRNA synthetase, putative	cytoplasm	ATP binding;aminoacyl-tRNA ligase activity;asparagine-tRNA ligase activity;nucleic acid binding;nucleotide binding	asparaginyl-tRNA aminoacylation;tRNA aminoacylation for protein translation	ciliary plasm;cytoplasm;mitochondrion	N/A	N/A					21.642	21.909	22.4227	21.7906	0	23.9715	23.4767	23.5945	23.807	23.9715	23.4767	23.5945	23.807	4
Tb927.10.540;Tb11.v5.0414	Tb927.10.540		-1.82181	2.4574	ATP-dependent RNA helicase SUB2, putative	N/A	ATP binding;helicase activity;nucleic acid binding	N/A	nucleoplasm;nucleus	ATP binding;RNA binding;RNA helicase activity;RNA polymerase I core binding;RNA polymerase II complex binding;helicase activity;mRNA binding	mRNA metabolic process				23.1758	21.9028	22.1916	22.1673	23.1758	1	24.1956	24.0604	23.9377	24.5309	24.1956	24.0604	23.9377	24.5309	4
Tb927.10.9440	Tb927.10.9440		-1.83333	3.49843	NADH dehydrogenase	N/A	oxidoreductase activity	obsolete oxidation-reduction process	cytoplasm;kinetoplast;mitochondrion	NADH dehydrogenase (ubiquinone) activity	mitochondrial electron transport, NADH to ubiquinone					21.7176	22.0958	22.4941	22.4629	0	24.5186	23.917	23.7993	23.8689	24.5186	23.917	23.7993	23.8689	4
Tb927.7.3040	Tb927.7.3040		-1.8626	1.63149	F-box and WD40 domain containing protein	ribosome	protein binding	N/A	cytoplasm;cytoplasmic stress granule;nucleolus	N/A	positive regulation of transcription by RNA polymerase I;rRNA processing		23.6548			21.6523	23.6548	22.002	22.3049	1	24.2831	24.3615	24.1859	24.234	24.2831	24.3615	24.1859	24.234	4
Tb927.1.4490	Tb927.1.4490		-1.86865	1.42361	acetyltransferase, putative	N/A	N-acetyltransferase activity	N/A	cytoplasm;glycosome	N-acetyltransferase activity;palmitoyl-CoA oxidase activity	N/A	24.0795		23.8644		24.0795	22.5247	23.8644	21.7853	2	25.3458	24.7269	24.7165	24.9393	25.3458	24.7269	24.7165	24.9393	4
Tb927.10.3170;Tb11.v5.0791	Tb927.10.3170		-1.87516	5.94271	GCN20-type ATP-binding cassette protein, putative	N/A	ATP binding;ATPase activity	N/A	cytoplasm;cytoplasmic side of plasma membrane;integral component of membrane	ATP binding;ATPase-coupled transmembrane transporter activity	transport					22.0114	22.2616	22.1816	22.1547	0	24.213	23.9723	24.0299	23.8947	24.213	23.9723	24.0299	23.8947	4
Tb927.6.3800;Tb927.6.3750;Tb927.6.3740	Tb927.6.3800		-1.88995	3.37316	heat shock 70 kDa protein, mitochondrial precursor, putative	N/A	ATP binding;unfolded protein binding	protein folding	cytoplasm;mitochondrion	ATP binding;ATPase activity;heat shock protein binding;misfolded protein binding;protein folding chaperone;unfolded protein binding	cellular response to unfolded protein;chaperone cofactor-dependent protein refolding;posttranscriptional regulation of gene expression;protein refolding;response to unfolded protein	34.2296	34.4117	34.0146	33.7983	34.2296	34.4117	34.0146	33.7983	4	36.0649	36.0525	35.9188	35.9779	36.0649	36.0525	35.9188	35.9779	4
Tb927.10.2110;Tb927.10.2100;Tb11.v5.1046;Tb927.10.2090	Tb927.10.2110		-1.90394	4.19218	elongation factor 1-alpha	N/A	GTP binding;GTPase activity;translation elongation factor activity	translational elongation	cytoplasm	GTPase activity;calmodulin binding;mRNA binding;translation elongation factor activity	calcium-mediated signaling;microtubule-based process;translation;translational elongation	31.596	31.8379	31.366	31.5322	31.596	31.8379	31.366	31.5322	4	33.538	33.4454	33.5643	33.4001	33.538	33.4454	33.5643	33.4001	4
Tb927.2.340;Tb11.0820;Tb11.v5.0295	Tb927.2.340		-1.90787	4.40514	retrotransposon hot spot protein 4 (RHS4), putative	N/A	N/A	N/A	cytoplasm;nucleus	N/A	mRNA export from nucleus;mRNA transcription by RNA polymerase II;mitotic cell cycle arrest	25.6951	25.5679	25.431	25.5663	25.6951	25.5679	25.431	25.5663	4	27.673	27.1997	27.4206	27.5986	27.673	27.1997	27.4206	27.5986	4
Tb927.11.2650	Tb927.11.2650		-1.90869	1.79074	heat shock protein 84, putative	N/A	ATP binding;unfolded protein binding	protein folding	kinetoplast;mitochondrial inner membrane;mitochondrion	ATPase activity;protein kinase binding;unfolded protein binding	protein folding	23.3848	23.9822		24.006	23.3848	23.9822	22.2323	24.006	3	25.5731	25.1856	25.3863	25.095	25.5731	25.1856	25.3863	25.095	4
Tb927.5.1460	Tb927.5.1460		-1.91179	2.13556	Possible lysine decarboxylase, putative	N/A	N/A	N/A	ciliary plasm;cytoplasm;cytosol	N/A	N/A		23.4481		23.3214	22.2909	23.4481	22.2646	23.3214	2	24.9015	24.7279	24.5225	24.8202	24.9015	24.7279	24.5225	24.8202	4
Tb927.10.12960	Tb927.10.12960		-1.9312	3.46303	Ras-related protein Rab5A	N/A	GTP binding;GTPase activity	N/A	endocytic vesicle;endomembrane system;endosome;transport vesicle	GTPase activity	intracellular protein transport;small GTPase mediated signal transduction	25.1538	25.739	25.4879	25.6371	25.1538	25.739	25.4879	25.6371	4	27.4612	27.3897	27.3748	27.517	27.4612	27.3897	27.3748	27.517	4
Tb927.8.8330;Tb927.4.3950	Tb927.8.8330		-1.97869	1.94447	calpain, putative	N/A	calcium-dependent cysteine-type endopeptidase activity	proteolysis	cytoplasm;intracellular anatomical structure;pellicular membrane	calcium-dependent cysteine-type endopeptidase activity	cell morphogenesis;microtubule cytoskeleton organization;proteolysis	25.0695	24.9885	23.4221	25.2728	25.0695	24.9885	23.4221	25.2728	4	26.5752	26.1549	26.6984	27.2392	26.5752	26.1549	26.6984	27.2392	4
Tb927.11.8770	Tb927.11.8770		-1.99486	4.79784	ATP-dependent RNA helicase FAL1, putative	N/A	ATP binding;helicase activity;nucleic acid binding	N/A	catalytic step 2 spliceosome;nuclear lumen;nucleolus;nucleoplasm;nucleus	ATP binding;RNA binding;RNA helicase activity;helicase activity;mRNA binding	maturation of SSU-rRNA from tricistronic rRNA transcript (SSU-rRNA, 5.8S rRNA, LSU-rRNA)					22.0304	22.4605	22.1273	22.4445	0	24.3836	24.1084	24.1602	24.3898	24.3836	24.1084	24.1602	24.3898	4
Tb927.10.10590;Tb927.10.10580;Tb927.10.10570;Tb927.10.10560;Tb927.10.10550;Tb927.10.10540;Tb927.10.10530;Tb927.10.10520;Tb927.10.10510;Tb927.10.10500;Tb927.10.10490;Tb927.10.10480;Tb927.10.10470;Tb927.10.10460	Tb927.10.10590		-2.001	1.62172	histone H2B, putative	nucleosome	DNA binding;protein heterodimerization activity	N/A	nucleoplasm;nucleus	DNA binding	chromosome organization;nucleosome assembly	25.3953	27.0491	27.174	27.8425	25.3953	27.0491	27.174	27.8425	4	29.0361	28.773	28.3343	29.3213	29.0361	28.773	28.3343	29.3213	4
Tb927.11.3600;Tb927.11.3590;Tb11.v5.1059	Tb927.11.3600		-2.00476	4.90224	40S ribosomal protein S4, putative	ribosome	RNA binding;rRNA binding;structural constituent of ribosome	translation	cytoplasm;cytosolic small ribosomal subunit;nucleolus;ribosome	RNA binding;mRNA binding;protein-containing complex binding;structural constituent of ribosome	translation	27.3553	27.8335	27.7065	27.8047	27.3553	27.8335	27.7065	27.8047	4	29.8492	29.7117	29.4598	29.6984	29.8492	29.7117	29.4598	29.6984	4
Tb927.10.9570;Tb11.v5.0579	Tb927.10.9570		-2.02584	1.9606	paraflagellar rod component, putative	N/A	protein binding	N/A	paraflagellar rod	N/A	N/A	23.2628	25.241	24.7694	24.6904	23.2628	25.241	24.7694	24.6904	4	26.7551	26.1383	26.969	26.2046	26.7551	26.1383	26.969	26.2046	4
Tb927.11.13280	Tb927.11.13280		-2.02663	3.06956	Guide RNA binding protein 25	N/A	DNA binding	regulation of transcription, DNA-templated	kinetoplast;mitochondrial mRNA editing complex;mitochondrion	RNA binding;mRNA binding;protein binding	RNA modification;mRNA modification					22.0051	22.3007	22.2628	21.4358	0	24.2069	23.8815	24.0891	23.9333	24.2069	23.8815	24.0891	23.9333	4
Tb927.5.1260	Tb927.5.1260		-2.04146	3.20859	Sulfate transporter N-terminal domain with GLY motif/Sulfate transporter family, putative	integral component of membrane;membrane	secondary active sulfate transmembrane transporter activity;sulfate transmembrane transporter activity	sulfate transport;transmembrane transport	acidocalcisome;endoplasmic reticulum;integral component of plasma membrane;nuclear envelope;transport vesicle	anion:anion antiporter activity	N/A					21.8105	21.9428	22.4945	22.701	0	24.5087	24.0742	24.4301	24.1016	24.5087	24.0742	24.4301	24.1016	4
Tb927.4.2080	Tb927.4.2080		-2.04186	1.65912	Coiled-coil and C2 domain-containing protein	N/A	N/A	N/A	cell body;ciliary basal body;flagellum attachment zone;protein-containing complex	N/A	cilium assembly				23.9558	22.083	21.956	22.0862	23.9558	1	24.7609	24.3475	24.5462	24.5938	24.7609	24.3475	24.5462	24.5938	4
Tb927.5.3030	Tb927.5.3030		-2.05021	3.84584	Intraflagellar transport protein 121	cilium	protein binding	N/A	intraciliary transport particle	N/A	intraciliary retrograde transport;intraciliary transport involved in cilium assembly					22.144	22.013	22.3575	21.5876	0	24.2777	23.8249	24.1039	24.0964	24.2777	23.8249	24.1039	24.0964	4
Tb927.2.3030	Tb927.2.3030		-2.0511	1.72372	ATP-dependent Clp protease subunit, heat shock protein 78 (HSP78), putative	N/A	ATP binding;ATPase activity	N/A	cytoplasm;mitochondrial endopeptidase Clp complex;mitochondrion;polysome	ATPase activity;serine-type endopeptidase activity;unfolded protein binding	cellular response to heat;protein folding;proteolysis;response to unfolded protein					21.6723	22.3371	21.9703	22.3698	0	24.7818	24.3037		24.7483	24.7818	24.3037	22.72	24.7483	3
Tb927.5.4380;Tb05.5K5.30	Tb927.5.4380		-2.06247	4.03285	Kinetoplastid-specific Protein Phosphatase 1	N/A	DNA binding;hydrolase activity;protein serine phosphatase activity;protein threonine phosphatase activity	N/A	ciliary basal body;ciliary plasm;ciliary tip;cilium;cytoplasm;cytoskeleton;cytosol;flagella connector;flagellum attachment zone;nuclear lumen;nucleus	hydrolase activity;phosphatase activity;protein serine/threonine phosphatase activity	cytokinesis;protein dephosphorylation;protein localization					21.4723	21.9403	22.1921	22.0125	0	24.237	23.806	23.9063	23.9179	24.237	23.806	23.9063	23.9179	4
Tb927.4.1540	Tb927.4.1540		-2.07109	4.6002	NAD dependent epimerase/dehydratase family, putative	integral component of membrane	catalytic activity	N/A	mitochondrial outer membrane;mitochondrion	N/A	posttranscriptional regulation of gene expression					21.9351	22.2414	22.0432	21.617	0	24.1884	24.2072	23.9142	23.8113	24.1884	24.2072	23.9142	23.8113	4
Tb927.10.4310;Tb10.v4.0045	Tb927.10.4310		-2.07527	2.97701	prohibitin 2, putative	integral component of membrane;membrane;mitochondrial inner membrane	N/A	N/A	cytoplasm;mitochondrion	N/A	obsolete replicative cell aging;proteolysis;regulation of mitochondrial translation					21.521	22.3211	22.4267	22.4732	0	24.4786	24.1303	24.094	24.3401	24.4786	24.1303	24.094	24.3401	4
Tb927.11.6300	Tb927.11.6300		-2.07966	3.58756	40S ribosomal protein S5, putative	small ribosomal subunit	RNA binding;structural constituent of ribosome	translation	cytoplasm;cytosolic small ribosomal subunit;nucleolus;ribosome	mRNA binding;rRNA binding;structural constituent of ribosome	ribosomal small subunit assembly;translation	25.8286	26.6594	26.5315	26.603	25.8286	26.6594	26.5315	26.603	4	28.5781	28.5137	28.1402	28.7091	28.5781	28.5137	28.1402	28.7091	4
Tb927.8.650	Tb927.8.650		-2.10005	1.38464	cation-transporting ATPase, putative	integral component of membrane	ATP binding;ATPase activity;metal ion binding;nucleotide binding	cation transport	cytoplasm;endoplasmic reticulum;integral component of membrane	hydrolase activity;ion transmembrane transporter activity, phosphorylative mechanism	cation transport;cellular calcium ion homeostasis					21.9769	21.8739	22.2193	21.9983	0	24.9178	24.7619		24.5032	24.9178	24.7619	22.2858	24.5032	3
Tb927.11.15230	Tb927.11.15230		-2.113	2.02154	cytosolic coat protein, putative	integral component of membrane	N/A	N/A	COPII-coated ER to Golgi transport vesicle;ER to Golgi transport vesicle membrane;Golgi apparatus;endoplasmic reticulum;endoplasmic reticulum-Golgi intermediate compartment;nuclear envelope	protein transmembrane transporter activity	Golgi organization;endoplasmic reticulum to Golgi vesicle-mediated transport;intracellular protein transport		23.7694			21.8475	23.7694	22.3781	22.4181	1	24.9671	24.7529	24.2782	24.8668	24.9671	24.7529	24.2782	24.8668	4
Tb927.11.15240	Tb927.11.15240		-2.11736	2.79552	Ras-related protein RAB2B, putative	N/A	GTP binding;GTPase activity	N/A	Golgi apparatus;mitochondrial outer membrane;transport vesicle	GTPase activity	small GTPase mediated signal transduction					21.7176	22.0244	22.6403	22.731	0	24.4898	24.1605	24.5578	24.3747	24.4898	24.1605	24.5578	24.3747	4
Tb927.9.2900	Tb927.9.2900		-2.13349	1.62621	U3 small nucleolar RNA-associated protein 10, putative	N/A	N/A	N/A	90S preribosome;nucleolus;nucleus;small-subunit processome;spindle;t-UTP complex	snoRNA binding	maturation of SSU-rRNA from tricistronic rRNA transcript (SSU-rRNA, 5.8S rRNA, LSU-rRNA);positive regulation of transcription by RNA polymerase I;rRNA processing;ribosome assembly	25.6493	25.5925	25.802	23.4924	25.6493	25.5925	25.802	23.4924	4	27.6267	27.2837	26.6807	27.479	27.6267	27.2837	26.6807	27.479	4
Tb927.10.5340;Tb927.10.5330;Tb11.v5.1060;Tb11.v5.0243	Tb927.10.5340		-2.13419	4.34696	40S ribosomal protein S18, putative	ribosome	RNA binding;nucleic acid binding;structural constituent of ribosome	translation	cytoplasm;cytosol;intracellular anatomical structure;nuclear lumen;organellar small ribosomal subunit;ribosome;small ribosomal subunit	RNA binding;mRNA binding;protein-containing complex binding;structural constituent of ribosome	translation	25.9408	25.6932	25.7123	25.7455	25.9408	25.6932	25.7123	25.7455	4	28.0959	27.835	27.6072	28.0904	28.0959	27.835	27.6072	28.0904	4
Tb927.11.7380	Tb927.11.7380		-2.136	4.07579	glycerol-3-phosphate dehydrogenase (FAD-dependent), mitochondrial	glycerol-3-phosphate dehydrogenase complex	glycerol-3-phosphate dehydrogenase (quinone) activity;oxidoreductase activity;sn-glycerol-3-phosphate:ubiquinone-8 oxidoreductase activity	glycerol-3-phosphate metabolic process;obsolete oxidation-reduction process	cytoplasm;mitochondrion	flavin adenine dinucleotide binding;glycerol-3-phosphate dehydrogenase (quinone) activity	glycerol catabolic process	26.4753	26.7262	25.9896	26.4546	26.4753	26.7262	25.9896	26.4546	4	28.7863	28.5881	28.3754	28.44	28.7863	28.5881	28.3754	28.44	4
Tb927.3.1790	Tb927.3.1790		-2.14207	2.91297	pyruvate dehydrogenase E1 beta subunit, putative	N/A	catalytic activity;pyruvate dehydrogenase (acetyl-transferring) activity	acetyl-CoA biosynthetic process from pyruvate	ciliary plasm;cytoplasm;mitochondrial inner membrane;mitochondrial pyruvate dehydrogenase complex;mitochondrion;nuclear lumen	pyruvate dehydrogenase (acetyl-transferring) activity	acetyl-CoA biosynthetic process from pyruvate					21.5899	21.9558	22.662	21.5056	0	24.2743	23.9666	24.3089	23.7318	24.2743	23.9666	24.3089	23.7318	4
Tb927.9.5190	Tb927.9.5190		-2.15408	4.88029	proliferating cell nuclear antigen	N/A	DNA binding;DNA polymerase processivity factor activity	regulation of DNA replication	PCNA complex;cytoplasm;nucleolus;nucleoplasm;nucleus	DNA polymerase processivity factor activity	DNA replication;G0 to G1 transition;G2/M transition of mitotic cell cycle;cellular response to hydroxyurea;leading strand elongation;mismatch repair;mitotic S phase;translesion synthesis	25.4972	25.8701	25.6661	25.8751	25.4972	25.8701	25.6661	25.8751	4	27.9809	27.8802	27.7618	27.902	27.9809	27.8802	27.7618	27.902	4
Tb927.7.3180	Tb927.7.3180		-2.1564	2.1327	adaptor complex AP-1 medium subunit, putative	clathrin adaptor complex	N/A	intracellular protein transport;vesicle-mediated transport	cytoplasm;cytoplasmic vesicle;intracellular membrane-bounded organelle;transport vesicle	N/A	response to drug;vesicle-mediated transport				23.2036	21.7091	21.704	21.8162	23.2036	1	24.458	24.1219	24.0669	24.4118	24.458	24.1219	24.0669	24.4118	4
Tb927.7.4180	Tb927.7.4180		-2.16448	1.96719	Fatty acid elongase	integral component of membrane	3-oxo-arachidoyl-CoA synthase activity;3-oxo-cerotoyl-CoA synthase activity;3-oxo-lignoceronyl-CoA synthase activity;very-long-chain 3-ketoacyl-CoA synthase activity	N/A	cytoplasm;endoplasmic reticulum;integral component of endoplasmic reticulum membrane;nuclear envelope;nucleus	fatty acid elongase activity	fatty acid elongation;fatty acid elongation, monounsaturated fatty acid;fatty acid elongation, polyunsaturated fatty acid;fatty acid elongation, saturated fatty acid;long-chain fatty acid biosynthetic process;sphingolipid biosynthetic process;very long-chain fatty acid biosynthetic process	24.1853		24.6169	24.3253	24.1853	22.6064	24.6169	24.3253	3	26.6513	26.169	26.5481	25.0233	26.6513	26.169	26.5481	25.0233	4
Tb927.8.7100	Tb927.8.7100		-2.17053	2.47178	acetyl-CoA carboxylase	N/A	ATP binding;acetyl-CoA carboxylase activity;ligase activity;metal ion binding	fatty acid biosynthetic process;malonyl-CoA biosynthetic process	biotin carboxylase complex;cytoplasm;glycosome;mitochondrion	ATP binding;acetyl-CoA carboxylase activity;biotin carboxylase activity	fatty acid biosynthetic process;fatty acid elongation;quorum sensing					22.3364	21.911	22.8908	21.4693	0	24.5652	24.075	24.3601	24.2895	24.5652	24.075	24.3601	24.2895	4
Tb927.11.11010	Tb927.11.11010		-2.19471	2.02341	hypothetical protein, conserved	N/A	N/A	N/A	axoneme;ciliary plasm;cytoplasm;intraciliary transport particle	phosphate ion binding	N/A	24.058	24.6656	26.0301	25.6428	24.058	24.6656	26.0301	25.6428	4	27.0455	27.5936	26.7603	27.776	27.0455	27.5936	26.7603	27.776	4
Tb927.1.3180	Tb927.1.3180		-2.21126	4.95101	40S ribosomal protein S11, putative	ribosome	structural constituent of ribosome	translation	cytoplasm;cytosolic small ribosomal subunit;nucleolus;ribosome	structural constituent of ribosome	translation	25.606	26.0461	25.7162	26.0432	25.606	26.0461	25.7162	26.0432	4	28.1732	28.2695	27.718	28.0958	28.1732	28.2695	27.718	28.0958	4
Tb927.10.7410	Tb927.10.7410		-2.21652	2.25445	succinyl-CoA ligase [GDP-forming] beta-chain, putative	N/A	ATP binding;catalytic activity	tricarboxylic acid cycle	mitochondrion	N/A	N/A		23.4986			21.8493	23.4986	22.4907	21.8724	1	25.0023	24.751	24.1486	24.6751	25.0023	24.751	24.1486	24.6751	4
Tb927.11.9640	Tb927.11.9640		-2.23643	3.61956	glycyl-tRNA synthetase, putative	cytoplasm	ATP binding;aminoacyl-tRNA ligase activity;glycine-tRNA ligase activity;nucleotide binding	glycyl-tRNA aminoacylation;tRNA aminoacylation for protein translation	cytoplasm;glycine-tRNA ligase complex;mitochondrion	glycine-tRNA ligase activity	glycyl-tRNA aminoacylation;mitochondrial glycyl-tRNA aminoacylation;translation					21.5685	22.2131	22.4401	22.1926	0	24.3572	24.349	24.0929	24.5609	24.3572	24.349	24.0929	24.5609	4
Tb927.10.4610	Tb927.10.4610		-2.24709	3.93667	dolicholphosphate-mannose synthase, putative	integral component of membrane	dolichyl-phosphate beta-D-mannosyltransferase activity	N/A	endoplasmic reticulum;endoplasmic reticulum membrane;glycosome;nuclear envelope	dolichyl-phosphate beta-D-mannosyltransferase activity	GPI anchor biosynthetic process;dolichol metabolic process;protein O-linked mannosylation					21.9236	21.818	22.2556	21.4723	0	24.3312	24.0859	23.9181	24.1227	24.3312	24.0859	23.9181	24.1227	4
Tb927.9.12630;Tb927.9.12590;Tb927.9.12570;Tb927.9.12550;Tb927.9.12610	Tb927.9.12630		-2.25867	5.10451	glycerol kinase, glycosomal	N/A	ATP binding;glycerol kinase activity;phosphotransferase activity, alcohol group as acceptor	carbohydrate metabolic process;glycerol catabolic process;glycerol-3-phosphate metabolic process	glycosome;mitochondrion	ATP binding;glycerol kinase activity;phosphotransferase activity, alcohol group as acceptor	glycerol metabolic process;glycerol-3-phosphate biosynthetic process;glycerol-3-phosphate metabolic process;phosphorylation;triglyceride metabolic process	30.5908	30.6686	30.3752	30.5578	30.5908	30.6686	30.3752	30.5578	4	32.9374	32.839	32.5106	32.9401	32.9374	32.839	32.5106	32.9401	4
Tb927.9.15460	Tb927.9.15460		-2.27686	5.4045	calcium motive p-type ATPase, putative	integral component of membrane	nucleotide binding	N/A	integral component of membrane;pellicular membrane;plasma membrane	ATP binding;ATPase activity;calcium transmembrane transporter activity, phosphorylative mechanism;ion transmembrane transporter activity, phosphorylative mechanism;proton-exporting ATPase activity, phosphorylative mechanism	cation transport;response to drug					21.8727	22.0192	22.3129	22.144	0	24.5302	24.2564	24.2928	24.3768	24.5302	24.2564	24.2928	24.3768	4
Tb927.9.8240	Tb927.9.8240		-2.27774	1.68114	hypothetical protein, conserved	N/A	N/A	N/A	cytoplasm;flagellum attachment zone	N/A	N/A					22.0802	22.0045	22.3741	22.5832	0	24.9081	25.1744		25.1372	24.9081	25.1744	22.9334	25.1372	3
Tb927.1.2100	Tb927.1.2100		-2.29187	1.73835	Calpain-like protein 1.1	N/A	calcium-dependent cysteine-type endopeptidase activity	proteolysis	ciliary tip;paraflagellar rod	N/A	N/A		23.7674			21.4722	23.7674	21.9438	21.5819	1	24.646	24.1803	24.1966	24.9099	24.646	24.1803	24.1966	24.9099	4
Tb927.9.7720	Tb927.9.7720		-2.3012	3.25404	predicted tetratricopeptide repeat protein	N/A	protein binding	N/A	intraciliary transport particle	N/A	N/A					22.2121	21.8526	22.7911	22.0723	0	24.7046	24.471	24.5914	24.3659	24.7046	24.471	24.5914	24.3659	4
Tb927.8.7980;Tb927.4.4380	Tb927.8.7980		-2.33059	3.57757	Pyrophosphate-energized vacuolar membrane proton pump 2, putative	integral component of membrane;membrane	inorganic diphosphatase activity;pyrophosphate hydrolysis-driven proton transmembrane transporter activity	proton transmembrane transport	Golgi membrane;acidocalcisome;contractile vacuole;integral component of membrane	pyrophosphate hydrolysis-driven proton transmembrane transporter activity	cellular calcium ion homeostasis;intracellular pH reduction;proton transmembrane transport					22.0377	22.4531	21.7261	22.5736	0	24.7773	24.5419	24.4759	24.3176	24.7773	24.5419	24.4759	24.3176	4
Tb927.5.890;Tb11.v5.0558;Tb927.5.880	Tb927.5.890		-2.3384	4.32948	oligosaccharyl transferase subunit, putative	integral component of membrane;membrane	dolichyl-diphosphooligosaccharide-protein glycotransferase activity;metal ion binding;oligosaccharyl transferase activity	protein glycosylation	endoplasmic reticulum	N/A	protein mannosylation	25.3413	25.0631	25.0655	25.7199	25.3413	25.0631	25.0655	25.7199	4	27.9163	27.5779	27.6018	27.4475	27.9163	27.5779	27.6018	27.4475	4
Tb927.11.15150	Tb927.11.15150		-2.35432	2.83055	1-acyl-sn-glycerol-3-phosphate acyltransferase, putative	integral component of membrane	transferase activity, transferring acyl groups	N/A	integral component of membrane	1-acylglycerol-3-phosphate O-acyltransferase activity	metabolic process;phosphatidic acid biosynthetic process					22.1822	22.141	22.4413	21.4036	0	24.4887	24.3315	24.3383	24.4268	24.4887	24.3315	24.3383	24.4268	4
Tb927.7.2650;Tb927.7.2640	Tb927.7.2650		-2.35716	5.62625	Cytoskeleton associated protein 51V	N/A	N/A	N/A	ciliary plasm;cortical cytoskeleton;cytoplasm;nuclear lumen;subpellicular microtubule	N/A	cell morphogenesis;cytokinesis;microtubule polymerization	24.5104	24.6653	24.4734	24.7888	24.5104	24.6653	24.4734	24.7888	4	26.9565	26.9246	27.0797	26.9058	26.9565	26.9246	27.0797	26.9058	4
Tb927.1.1560;Tb11.v5.0464;Tb927.11.8350	Tb927.1.1560		-2.36715	1.48881	vesicular-fusion protein nsf, putative	N/A	ATP binding;ATPase activity;metal ion binding	SNARE complex disassembly	Golgi stack;transport vesicle	ATPase activity	Golgi to plasma membrane protein transport;Golgi vesicle docking;exocytosis;intra-Golgi vesicle-mediated transport		24.1289		24.2489	21.8543	24.1289	22.1454	24.2489	2	25.675	25.2726	25.4019	25.4966	25.675	25.2726	25.4019	25.4966	4
Tb927.3.2230	Tb927.3.2230		-2.37429	3.47968	succinyl-CoA synthetase alpha subunit, putative	N/A	catalytic activity;nucleotide binding	N/A	mitochondrion;succinate-CoA ligase complex (ADP-forming)	succinate-CoA ligase (ADP-forming) activity;succinate-CoA ligase (GDP-forming) activity	tricarboxylic acid cycle					22.3156	21.7387	22.6107	21.6232	0	24.8656	24.4571	24.1894	24.2732	24.8656	24.4571	24.1894	24.2732	4
Tb927.10.8720	Tb927.10.8720		-2.38214	1.57614	CCR4-NOT transcription complex subunit 10, putative	CCR4-NOT complex	protein binding	N/A	CCR4-NOT complex;ciliary plasm;cytoplasm;nuclear lumen	N/A	mRNA catabolic process;negative regulation of translation;posttranscriptional regulation of gene expression					21.6756	22.1681	21.7323	22.875	0	25.2018	25.0014		25.2074	25.2018	25.0014	22.5689	25.2074	3
Tb927.9.6530	Tb927.9.6530		-2.41394	3.95141	hypothetical protein	N/A	N/A	N/A	cytoplasm	N/A	N/A					22.2805	21.7062	22.2117	22.071	0	24.5342	24.5601	24.4563	24.3746	24.5342	24.5601	24.4563	24.3746	4
Tb927.4.450	Tb927.4.450		-2.41658	2.18208	coatomer alpha subunit, putative	COPI vesicle coat;Golgi membrane;membrane coat;ribosome	protein binding;structural molecule activity	intracellular protein transport;vesicle-mediated transport	COPI vesicle coat;Golgi apparatus	N/A	endoplasmic reticulum to Golgi vesicle-mediated transport;intra-Golgi vesicle-mediated transport;intracellular protein transport;retrograde vesicle-mediated transport, Golgi to endoplasmic reticulum		23.8205		23.7955	22.309	23.8205	22.4157	23.7955	2	25.893	25.3591	25.1922	25.5626	25.893	25.3591	25.1922	25.5626	4
Tb927.4.1080	Tb927.4.1080		-2.42125	4.11834	V-type ATPase, A subunit, putative	proton-transporting V-type ATPase, V1 domain	ATP binding;hydrolase activity;proton-transporting ATP synthase activity, rotational mechanism;proton-transporting ATPase activity, rotational mechanism	ATP metabolic process;proton transmembrane transport	acidocalcisome;plasma membrane;vacuolar membrane	proton-transporting ATPase activity, rotational mechanism	endocytosis;response to drug					21.8736	22.1561	22.515	21.8132	0	24.7213	24.5512	24.3098	24.4607	24.7213	24.5512	24.3098	24.4607	4
Tb927.9.14240;Tb11.v5.0621	Tb927.9.14240		-2.42974	3.43939	Nucleoporin NUP82	N/A	N/A	N/A	nuclear pore;nuclear pore outer ring;nucleus	N/A	N/A					21.5696	21.9375	22.3394	22.551	0	24.6274	24.0955	25.197	24.1966	24.6274	24.0955	25.197	24.1966	4
Tb927.11.13380	Tb927.11.13380		-2.4347	1.59356	VSG Exclusion Protein 2	N/A	helicase activity	N/A	nucleoplasm;nucleus	N/A	N/A	22.5109	25.2501	23.9758		22.5109	25.2501	23.9758	22.7321	3	26.9693	26.5852	24.6369	26.0164	26.9693	26.5852	24.6369	26.0164	4
Tb927.10.12840	Tb927.10.12840		-2.43754	1.48604	mitochondrial carrier protein	integral component of membrane	N/A	N/A	ciliary plasm;cytoplasm;kinetoplast;membrane;mitochondrial inner membrane;mitochondrion;nucleoplasm	C4-dicarboxylate transmembrane transporter activity;antiporter activity;malate transmembrane transporter activity;oxaloacetate transmembrane transporter activity;succinate transmembrane transporter activity;sulfate transmembrane transporter activity;thiosulfate transmembrane transporter activity	C4-dicarboxylate transport;malate transmembrane transport;oxaloacetate transport;phosphate ion transmembrane transport;response to oxidative stress;succinate transmembrane transport;sulfate transport;thiosulfate transport;transport				25.0383	22.0538	22.6093	22.62	25.0383	1	25.7127	25.4953	25.1486	25.7148	25.7127	25.4953	25.1486	25.7148	4
Tb927.6.3650	Tb927.6.3650		-2.48728	1.62854	ADP-ribosylation factor-like protein 3C, putative	N/A	GTP binding	N/A	Golgi apparatus;ciliary basal body;ciliary plasm;cytoplasm;nuclear lumen	GTP binding;protein binding	cilium organization;intracellular protein transport;vesicle-mediated transport		24.4471			22.039	24.4471	22.447	21.8549	1	25.3699	25.1041	24.9513	25.312	25.3699	25.1041	24.9513	25.312	4
Tb927.4.1020	Tb927.4.1020		-2.49075	4.63716	serine-palmitoyl-CoA transferase, putative	N/A	catalytic activity;pyridoxal phosphate binding	biosynthetic process	cytoplasm;endoplasmic reticulum;nuclear envelope;transport vesicle	serine C-palmitoyltransferase activity	ceramide biosynthetic process;membrane lipid metabolic process;sphingosine biosynthetic process					21.9075	22.1324	22.5009	22.5412	0	24.7826	25.0146	24.4796	24.7682	24.7826	25.0146	24.4796	24.7682	4
Tb927.11.4820;Tb927.10.14580	Tb927.11.4820		-2.49757	3.23057	60S ribosomal protein L17, putative	large ribosomal subunit;ribosome	structural constituent of ribosome	translation	cytoplasm;cytosolic large ribosomal subunit;nucleolus	structural constituent of ribosome	cytoplasmic translation;translation	24.0298	25.1409	24.4237	24.7532	24.0298	25.1409	24.4237	24.7532	4	27.2342	27.1901	26.7897	27.1239	27.2342	27.1901	26.7897	27.1239	4
Tb927.4.760	Tb927.4.760		-2.50054	1.76807	AP-1 adapter complex gamma subunit, putative	AP-1 adaptor complex;Golgi apparatus;membrane coat	N/A	intracellular protein transport;vesicle-mediated transport	AP-1 adaptor complex;cytoplasm;transport vesicle	cargo adaptor activity;clathrin adaptor activity	Golgi to vacuole transport;receptor-mediated endocytosis;response to drug				23.8734	21.5422	21.813	21.8623	23.8734	1	24.9603	24.5297	24.902	24.7012	24.9603	24.5297	24.902	24.7012	4
Tb927.8.2460	Tb927.8.2460		-2.50135	6.56997	hypothetical protein, conserved	integral component of membrane	N/A	N/A	nuclear envelope;nucleus	N/A	N/A					22.0713	22.332	22.193	22.3906	0	24.7824	24.8378	24.5427	24.8293	24.7824	24.8378	24.5427	24.8293	4
Tb927.11.9530	Tb927.11.9530		-2.50624	2.97109	14-3-3 protein 1	N/A	N/A	N/A	axoneme;ciliary plasm;ciliary tip;cytoplasm;eukaryotic translation initiation factor 4F complex	DNA binding	Ras protein signal transduction;endocytosis;negative regulation of mitotic nuclear division;posttranscriptional regulation of gene expression					21.6643	22.1305	22.1909	22.9506	0	24.9893	24.6144	24.5346	24.8229	24.9893	24.6144	24.5346	24.8229	4
Tb927.3.3000	Tb927.3.3000		-2.51054	3.8305	Putative intraflagellar transport protein C3	motile cilium	protein binding	N/A	ciliary basal body;ciliary base;intraciliary transport particle;intraciliary transport particle B	intraciliary transport particle B binding	intraciliary anterograde transport;intraciliary transport involved in cilium assembly					21.8939	22.729	21.8589	22.3146	0	25.0062	24.811	24.5615	24.4599	25.0062	24.811	24.5615	24.4599	4
Tb927.4.2450	Tb927.4.2450		-2.516	3.52302	protein disulfide isomerase 1	N/A	N/A	N/A	cytoplasm	glutathione-disulfide reductase activity	obsolete oxidation-reduction process					21.9968	21.9536	22.4309	21.3918	0	24.3853	24.7563	24.2981	24.3975	24.3853	24.7563	24.2981	24.3975	4
Tb927.10.5140	Tb927.10.5140		-2.52078	3.46137	Mitogen-activated protein kinase 6	N/A	ATP binding;MAP kinase activity;protein kinase activity	protein phosphorylation	cell tip;ciliary plasm;cortical cytoskeleton;cytoplasm;cytosol;nuclear lumen;nucleus	ATP binding;MAP kinase activity;protein kinase activity	intracellular signal transduction;mitotic cytokinesis;protein phosphorylation;regulation of gene expression	23.2963	23.8461	23.2811	23.6368	23.2963	23.8461	23.2811	23.6368	4	26.7049	25.7767	25.6096	26.0522	26.7049	25.7767	25.6096	26.0522	4
Tb927.8.1200;Tb927.8.1160;Tb927.8.1180	Tb927.8.1200		-2.52795	5.37493	vacuolar-type Ca2+-ATPase 2	integral component of membrane;membrane	ATP binding;calcium transmembrane transporter activity, phosphorylative mechanism;hydrolase activity;nucleotide binding	calcium ion transmembrane transport	intracellular membrane-bounded organelle;plasma membrane	ATP binding;ATPase-coupled cation transmembrane transporter activity;calcium transmembrane transporter activity, phosphorylative mechanism	cell growth;cellular calcium ion homeostasis					22.0968	22.3902	22.0915	22.2297	0	24.9909	24.5098	24.8059	24.6135	24.9909	24.5098	24.8059	24.6135	4
Tb927.11.8970	Tb927.11.8970		-2.55366	2.45481	ribose 5-phosphate isomerase, putative	N/A	isomerase activity	carbohydrate metabolic process	ciliary plasm;ciliary tip;cytoplasm;glycosome;mitochondrion	isomerase activity;ribose-5-phosphate isomerase activity	pentose-phosphate shunt, non-oxidative branch		23.4939	23.3415		21.9435	23.4939	23.3415	22.7875	2	25.5809	25.4245	25.1607	25.6149	25.5809	25.4245	25.1607	25.6149	4
Tb927.11.16810	Tb927.11.16810		-2.56004	4.59178	dynein light intermediate chain D1bLIC, putative	cytoplasmic dynein complex;microtubule	N/A	intraciliary retrograde transport;intraciliary transport involved in cilium assembly	axoneme;ciliary basal body;cytoplasmic dynein complex;intraciliary transport particle	dynein heavy chain binding	intraciliary retrograde transport;intraciliary transport involved in cilium assembly					21.7825	22.4251	22.1026	21.9208	0	24.9227	24.6237	24.1613	24.7634	24.9227	24.6237	24.1613	24.7634	4
Tb927.3.4790;Tb927.3.4750	Tb927.3.4790		-2.56344	3.42995	Aminopeptidase M1, putative	N/A	metallopeptidase activity;zinc ion binding	proteolysis	ciliary plasm;cytoplasm;nucleoplasm	metalloaminopeptidase activity;peptide binding;zinc ion binding	peptide catabolic process;proteolysis	24.9461	24.9124	24.8043	25.0865	24.9461	24.9124	24.8043	25.0865	4	27.8671	27.4217	27.0144	27.7	27.8671	27.4217	27.0144	27.7	4
Tb927.9.13920;Tb927.9.13880;Tb927.9.13820	Tb927.9.13920		-2.5718	1.64941	kinetoplastid membrane protein 11-1	cytoplasm;microtubule	N/A	defense response;positive regulation of cell population proliferation	ciliary basal body;cilium;protein-containing complex	protein binding;protein-containing complex binding	ciliary basal body organization					21.8086	22.3729	22.31	21.4485	0	25.5045	25.1991		24.8542	25.5045	25.1991	22.6695	24.8542	3
Tb927.5.2890	Tb927.5.2890		-2.57955	1.69713	AAA domain (dynein-related subfamily)/von Willebrand factor type A domain containing protein, putative	N/A	ATP binding;ATPase activity	N/A	ciliary plasm;cytoplasm;nuclear lumen;nucleus	ATPase activity	N/A	24.2589				24.2589	21.9043	22.2002	21.8324	1	25.1739	25.2676	24.9903	25.0822	25.1739	25.2676	24.9903	25.0822	4
Tb927.5.900;Tb927.5.910;Tb11.v5.0559	Tb927.5.900		-2.58014	1.74798	oligosaccharyl transferase subunit, putative	integral component of membrane;membrane	dolichyl-diphosphooligosaccharide-protein glycotransferase activity;metal ion binding;oligosaccharyl transferase activity	protein glycosylation	endoplasmic reticulum;nuclear envelope	N/A	N/A		23.9945		23.5649	21.5096	23.9945	22.2363	23.5649	2	25.7025	25.5638	25.0865	25.273	25.7025	25.5638	25.0865	25.273	4
Tb927.6.4500	Tb927.6.4500		-2.60191	2.80204	conserved repeat domain containing protein, putative	integral component of membrane	N/A	N/A	endoplasmic reticulum;nuclear envelope	N/A	N/A					21.6779	22.298	22.6154	21.5097	0	24.7212	24.4746	24.6797	24.6331	24.7212	24.4746	24.6797	24.6331	4
Tb927.11.10690	Tb927.11.10690		-2.60425	4.0857	hypothetical protein, conserved	integral component of membrane	N/A	N/A	cytoplasm;endoplasmic reticulum;nuclear envelope	N/A	N/A					21.9614	22.3374	22.7039	22.6074	0	25.2342	24.8456	24.9991	24.9482	25.2342	24.8456	24.9991	24.9482	4
Tb927.3.5050	Tb927.3.5050		-2.63663	1.45017	60S ribosomal protein L4	ribosome	structural constituent of ribosome	translation	cytoplasm;cytosolic large ribosomal subunit;intracellular anatomical structure;nucleolus;ribosome	RNA binding;mRNA binding;structural constituent of ribosome	translation					21.9391	22.0692	22.2312	21.2888	0	25.2294	25.0952		25.4878	25.2294	25.0952	22.2624	25.4878	3
Tb927.11.5400	Tb927.11.5400		-2.64676	4.55998	signal recognition particle 54 kDa	signal recognition particle	7S RNA binding;GTP binding;GTPase activity	SRP-dependent cotranslational protein targeting to membrane	cytosol;endoplasmic reticulum;nuclear envelope;signal recognition particle, endoplasmic reticulum targeting	7S RNA binding;GTP binding;GTPase activity;RNA binding;endoplasmic reticulum signal peptide binding	SRP-dependent cotranslational protein targeting to membrane, translocation;protein targeting					21.9742	22.2283	22.7499	22.2256	0	25.0474	24.9196	24.6415	25.1565	25.0474	24.9196	24.6415	25.1565	4
Tb927.8.6230	Tb927.8.6230		-2.67607	4.40294	hypothetical protein, conserved	N/A	N/A	N/A	axoneme;cilium;cytoplasm	N/A	N/A		22.8637			22.1007	22.8637	22.4421	22.0708	1	25.0915	25.2556	24.6094	25.2251	25.0915	25.2556	24.6094	25.2251	4
Tb927.10.3280;Tb927.9.2020	Tb927.10.3280		-2.69093	1.51378	60S ribosomal proteins L38, putative	ribosome	structural constituent of ribosome	translation	ciliary plasm;cytoplasm;cytosolic large ribosomal subunit;nuclear lumen;ribosome	structural constituent of ribosome	ribonucleoprotein complex assembly;translation		24.3335	24.2338		21.886	24.3335	24.2338	21.6757	2	25.9378	25.7836	25.2341	25.9373	25.9378	25.7836	25.2341	25.9373	4
Tb927.2.2230	Tb927.2.2230		-2.71731	1.57664	hypothetical protein, conserved	N/A	N/A	N/A	cytoplasm;endoplasmic reticulum	N/A	N/A					21.5603	22.0828	22.5614	21.9397	0	25.4874	25.6878		25.1852	25.4874	25.6878	22.653	25.1852	3
Tb927.9.12650;Tb11.v5.0675	Tb927.9.12650		-2.7235	5.78629	ubiquitin-activating enzyme E1, putative	N/A	ubiquitin-like modifier activating enzyme activity	cellular protein modification process	cell tip;ciliary plasm;cytoplasm;mitochondrion;nucleolus;nucleoplasm;nucleus	ubiquitin activating enzyme activity;ubiquitin-protein transferase activity	cellular protein modification process;cellular response to DNA damage stimulus;protein modification by small protein conjugation;protein ubiquitination;ubiquitin-dependent protein catabolic process					22.1772	21.9822	21.8405	22.2416	0	24.9232	24.6523	24.8224	24.7377	24.9232	24.6523	24.8224	24.7377	4
Tb927.8.4810	Tb927.8.4810		-2.74013	4.20776	prohibitin 1	membrane;mitochondrial inner membrane	N/A	N/A	mitochondrion	N/A	mitochondrion organization;regulation of cell cycle;regulation of mitochondrial membrane potential;regulation of mitochondrial translation					22.1818	22.156	21.7473	21.4122	0	24.88	24.3772	24.6764	24.5243	24.88	24.3772	24.6764	24.5243	4
Tb927.1.2570	Tb927.1.2570		-2.74608	5.84686	coatomer beta subunit	COPI vesicle coat;Golgi membrane;cytoplasm;membrane coat	structural molecule activity	intracellular protein transport;vesicle-mediated transport	COPI vesicle coat;Golgi apparatus;transport vesicle	N/A	endoplasmic reticulum to Golgi vesicle-mediated transport;intra-Golgi vesicle-mediated transport;vesicle-mediated transport					22.2063	22.1607	22.1936	22.366	0	25.0322	24.7399	25.0989	25.04	25.0322	24.7399	25.0989	25.04	4
Tb927.10.14840;Tb927.10.14830;Tb927.10.14820	Tb927.10.14840		-2.76743	1.52809	Mitochondrial ADP/ATP carrier protein 5a	integral component of membrane;mitochondrial inner membrane	ATP:ADP antiporter activity	mitochondrial ADP transmembrane transport;mitochondrial ATP transmembrane transport;transmembrane transport	mitochondrial inner membrane;mitochondrion	N/A	transport		24.6877	24.3628	24.6442	21.7176	24.6877	24.3628	24.6442	3	26.8401	26.6103	26.4299	26.6016	26.8401	26.6103	26.4299	26.6016	4
Tb927.7.3740	Tb927.7.3740		-2.80631	4.81814	SUMO-interacting motif-containing protein	N/A	N/A	N/A	axoneme;cilium	N/A	posttranscriptional regulation of gene expression					22.3642	21.86	22.0189	22.5266	0	25.3869	25.0888	24.6258	24.8935	25.3869	25.0888	24.6258	24.8935	4
Tb927.3.5520	Tb927.3.5520		-2.84319	3.29202	26S proteasome regulatory non-ATPase subunit	proteasome complex	enzyme regulator activity	regulation of protein catabolic process	cytoplasm;nucleoplasm;nucleus;proteasome regulatory particle, base subcomplex;proteasome storage granule	N/A	proteasome-mediated ubiquitin-dependent protein catabolic process					21.6091	22.4879	22.4459	21.4818	0	25.1578	24.7758	24.5771	24.8867	25.1578	24.7758	24.5771	24.8867	4
Tb927.10.15520;Tb11.v5.0812	Tb927.10.15520		-2.86719	3.16873	signal recognition particle protein, putative	signal recognition particle	7S RNA binding;protein binding	SRP-dependent cotranslational protein targeting to membrane	cytoplasm;signal recognition particle, endoplasmic reticulum targeting	7S RNA binding	SRP-dependent cotranslational protein targeting to membrane	25.8035	25.1781	25.4606	24.4317	25.8035	25.1781	25.4606	24.4317	4	28.3689	28.1802	27.7281	28.0655	28.3689	28.1802	27.7281	28.0655	4
Tb11.v5.0540;Tb927.4.4860;Tb927.4.4820;Tb927.4.4840	Tb11.v5.0540		-2.87337	4.03832	amino acid transporter 8, putative	N/A	N/A	N/A	N/A	N/A	N/A					22.1239	22.3779	22.2754	21.6368	0	25.1508	24.9564	24.8291	24.9712	25.1508	24.9564	24.8291	24.9712	4
Tb927.11.4900	Tb927.11.4900		-2.89731	4.46251	WD40/YVTN repeat-like-containing protein	N/A	protein binding	N/A	cytoplasm	N/A	N/A					21.8829	22.0578	22.6207	22.2012	0	25.3222	25.0336	24.94	25.0561	25.3222	25.0336	24.94	25.0561	4
Tb927.10.14990	Tb927.10.14990		-2.93692	3.39031	intraflagellar transport protein 80	N/A	protein binding	N/A	centrosome;cilium;intraciliary transport particle;intraciliary transport particle B	N/A	cilium assembly;intraciliary transport involved in cilium assembly	23.7603	24.8376	23.4403	23.7596	23.7603	24.8376	23.4403	23.7596	4	27.2863	26.9793	26.9517	26.3281	27.2863	26.9793	26.9517	26.3281	4
Tb927.11.900	Tb927.11.900		-2.97372	3.60176	isocitrate dehydrogenase, putative	N/A	NAD binding;isocitrate dehydrogenase (NADP+) activity;magnesium ion binding;oxidoreductase activity, acting on the CH-OH group of donors, NAD or NADP as acceptor	isocitrate metabolic process;obsolete oxidation-reduction process;tricarboxylic acid cycle	ciliary basal body;ciliary plasm;cytoplasm;glycosome;mitochondrion	isocitrate dehydrogenase (NADP+) activity	NADP metabolic process;isocitrate metabolic process					21.6799	22.257	22.6599	22.2133	0	25.281	25.0733	25.044	25.3067	25.281	25.0733	25.044	25.3067	4
Tb927.8.890	Tb927.8.890		-2.99577	3.77663	Ras-related protein Rab1A	N/A	GTP binding;GTPase activity	N/A	ciliary pocket;endomembrane system;transport vesicle	GTPase activity	intracellular protein transport;posttranscriptional regulation of gene expression;small GTPase mediated signal transduction	25.3304	25.2483	25.3322	25.3742	25.3304	25.2483	25.3322	25.3742	4	28.5566	28.3948	27.8988	28.418	28.5566	28.3948	27.8988	28.418	4
Tb927.2.5980	Tb927.2.5980		-3.00011	3.50262	chaperone protein ClpB1, putative	N/A	ATP binding;ATPase activity;peptidase activity	N/A	cytoplasm;nucleoplasm;plasma membrane	ATPase activity	cellular response to heat;protein metabolic process;response to heat;response to unfolded protein		23.2152			22.0044	23.2152	22.3103	22.2443	1	25.8083	25.4505	25.3459	25.1699	25.8083	25.4505	25.3459	25.1699	4
Tb927.11.4210	Tb927.11.4210		-3.01612	3.13767	U-box domain containing protein, putative	N/A	ubiquitin-protein transferase activity	protein ubiquitination	ciliary plasm;cytoplasm	N/A	N/A					21.6391	21.9597	22.3164	22.704	0	25.097	25.1115	25.2048	25.2703	25.097	25.1115	25.2048	25.2703	4
Tb927.5.2570	Tb927.5.2570		-3.07741	3.81958	eukaryotic translation initiation factor 3 subunit b	eukaryotic translation initiation factor 3 complex	RNA binding;protein binding;translation initiation factor activity;translation initiation factor binding	translational initiation	cytoplasm;eukaryotic translation initiation factor 3 complex	N/A	translational initiation					21.9094	21.8568	22.4006	21.4742	0	25.1189	24.8469	25.0977	24.8871	25.1189	24.8469	25.0977	24.8871	4
Tb927.9.8720	Tb927.9.8720		-3.1065	5.07365	fructose-1,6-bisphosphatase	N/A	fructose 1,6-bisphosphate 1-phosphatase activity;phosphatase activity	carbohydrate metabolic process	cytoplasm;cytosol;glycosome	fructose 1,6-bisphosphate 1-phosphatase activity;phosphate ion binding	carbohydrate metabolic process;fructose 1,6-bisphosphate metabolic process;fructose 6-phosphate metabolic process;fructose metabolic process;gluconeogenesis;sucrose biosynthetic process	22.9024	23.0725	23.651	23.1006	22.9024	23.0725	23.651	23.1006	4	26.328	26.4624	25.8567	26.5054	26.328	26.4624	25.8567	26.5054	4
Tb927.9.11270	Tb927.9.11270		-3.1106	4.77742	t- complex protein 1 (eta subunit), putative	N/A	ATP binding;unfolded protein binding	protein folding	chaperonin-containing T-complex;cytoplasm	unfolded protein binding	protein folding;regulation of cell cycle					22.1206	22.5718	21.9756	22.6021	0	25.6641	25.3025	25.4889	25.2569	25.6641	25.3025	25.4889	25.2569	4
Tb927.5.3800	Tb927.5.3800		-3.13778	2.27228	glutamine hydrolysing (not ammonia-dependent) carbomoyl phosphate synthase, putative	N/A	ATP binding;argininosuccinate synthase activity;carbamoyl-phosphate synthase (glutamine-hydrolyzing) activity;metal ion binding	'de novo' pyrimidine nucleobase biosynthetic process;arginine biosynthetic process;glutamine metabolic process;nitrogen compound metabolic process	cytoplasm	N/A	glutamine metabolic process;nitrogen compound metabolic process	23.9774				23.9774	22.1232	21.8758	22.1673	1	25.6394	26.0093	25.702	25.3442	25.6394	26.0093	25.702	25.3442	4
Tb927.6.5070	Tb927.6.5070		-3.1814	4.23443	hypothetical protein, conserved	N/A	N/A	N/A	cortical cytoskeleton;cytoskeleton	N/A	N/A					22.2494	22.0697	21.9047	22.5462	0	25.4988	25.3117	25.362	25.3231	25.4988	25.3117	25.362	25.3231	4
Tb927.9.4680	Tb927.9.4680		-3.19127	3.21514	Eukaryotic initiation factor 4A-1	N/A	ATP binding;helicase activity;nucleic acid binding	N/A	cytoplasm;cytoplasmic stress granule;cytosol;eukaryotic translation initiation factor 4F complex;nucleolus;polysome	ATP binding;RNA helicase activity;RNA-dependent ATPase activity;helicase activity;mRNA binding;nucleic acid binding;translation initiation factor activity	cytoplasmic translational initiation;nucleobase-containing compound metabolic process;translation	25.7551	26.0888	25.1099	26.3545	25.7551	26.0888	25.1099	26.3545	4	29.2739	28.9293	28.929	28.9413	29.2739	28.9293	28.929	28.9413	4
Tb927.11.9720	Tb927.11.9720		-3.19399	5.11433	40S ribosomal protein S27, putative	ribosome	structural constituent of ribosome	translation	cytoplasm;cytosolic small ribosomal subunit;ribosome	RNA binding;structural constituent of ribosome	ribosomal small subunit assembly;translation					21.7756	22.4342	21.9176	22.2885	0	25.3102	25.3389	25.0161	25.5267	25.3102	25.3389	25.0161	25.5267	4
Tb927.7.1050;Tb927.7.1040	Tb927.7.1050		-3.23176	1.41504	40S ribosomal protein S16, putative	ribosome	structural constituent of ribosome	translation	cytoplasm;cytosolic small ribosomal subunit;nucleolus;ribosome;small ribosomal subunit	RNA binding;mRNA binding;structural constituent of ribosome	maturation of SSU-rRNA from tricistronic rRNA transcript (SSU-rRNA, 5.8S rRNA, LSU-rRNA);translation		25.2452		25.1881	22.1351	25.2452	21.8129	25.1881	2	27.1705	26.8822	26.2924	26.9633	27.1705	26.8822	26.2924	26.9633	4
Tb927.2.470;Tb927.4.220;Tb927.6.5160;Tb11.v5.0800;Tb11.v5.0495;Tb927.2.1100;Tb927.2.480	Tb927.2.470		-3.26751	2.20992	retrotransposon hot spot protein 4 (RHS4), putative	N/A	N/A	N/A	nucleus	N/A	mRNA export from nucleus;mRNA transcription by RNA polymerase II;mitotic cell cycle arrest				23.7764	21.6282	21.9242	21.9133	23.7764	1	25.8097	25.5017	25.5675	25.4331	25.8097	25.5017	25.5675	25.4331	4
Tb927.10.12700	Tb927.10.12700		-3.31242	3.24058	pyruvate dehydrogenase E1 alpha subunit, putative	N/A	oxidoreductase activity, acting on the aldehyde or oxo group of donors, disulfide as acceptor	N/A	cytoplasm;mitochondrial pyruvate dehydrogenase complex;mitochondrion	oxidoreductase activity, acting on the aldehyde or oxo group of donors, disulfide as acceptor;pyruvate dehydrogenase (acetyl-transferring) activity	acetyl-CoA biosynthetic process from pyruvate					21.7832	22.2171	22.1576	22.9396	0	25.6937	25.5771	25.4524	25.6239	25.6937	25.5771	25.4524	25.6239	4
Tb927.8.4330	Tb927.8.4330		-3.31549	5.89467	small GTP-binding protein Rab11	N/A	GTP binding;GTPase activity	N/A	contractile vacuole;endomembrane system;endosome;transport vesicle	GTP binding;GTPase activity	endocytosis;endosomal transport;intracellular protein transport;small GTPase mediated signal transduction;synaptic vesicle uncoating;vesicle-mediated transport					22.0881	22.4986	21.9011	22.2133	0	25.8244	25.3992	25.4386	25.3008	25.8244	25.3992	25.4386	25.3008	4
Tb927.8.3150	Tb927.8.3150		-3.31975	4.37868	T-complex protein 1, gamma subunit, putative	N/A	ATP binding;unfolded protein binding	protein folding	chaperonin-containing T-complex;cytoplasm	unfolded protein binding	protein folding;regulation of cell cycle	24.7368	25.3863	24.5191	24.6852	24.7368	25.3863	24.5191	24.6852	4	28.4311	28.088	27.9524	28.1348	28.4311	28.088	27.9524	28.1348	4
Tb927.2.5910;Tb927.10.15120	Tb927.2.5910		-3.3559	1.39949	40S ribosomal protein S13, putative	ribosome	structural constituent of ribosome	translation	ciliary transition zone;cytoplasm;cytosolic small ribosomal subunit;nucleolus	small ribosomal subunit rRNA binding;structural constituent of ribosome	translation					21.857	22.2913	22.4592	22.2031	0	26.0472	26.6058		26.8961	26.0472	26.6058	22.6849	26.8961	3
Tb927.6.1880	Tb927.6.1880		-3.37052	6.89504	aspartyl-tRNA synthetase, putative	cytoplasm	ATP binding;aminoacyl-tRNA ligase activity;aspartate-tRNA ligase activity;nucleic acid binding;nucleotide binding	aspartyl-tRNA aminoacylation;tRNA aminoacylation for protein translation	aminoacyl-tRNA synthetase multienzyme complex;ciliary plasm;cytoplasm;cytosol	RNA binding;aspartate-tRNA ligase activity	aspartyl-tRNA aminoacylation					21.8928	21.7562	22.1146	21.8706	0	25.5304	25.2459	25.1941	25.1459	25.5304	25.2459	25.1941	25.1459	4
Tb927.3.1370;Tb927.10.2840	Tb927.3.1370		-3.40415	2.23289	40S ribosomal protein S25, putative	N/A	N/A	N/A	cytoplasm;cytosolic small ribosomal subunit;ribosome	structural constituent of ribosome	translation			23.9472		21.5986	22.5732	23.9472	21.7465	1	26.0031	25.875	25.4607	26.1432	26.0031	25.875	25.4607	26.1432	4
Tb927.11.6140;Tb927.3.4360	Tb927.11.6140		-3.40441	5.35353	40S ribosomal protein S15A, putative	ribosome	structural constituent of ribosome	translation	cytoplasm;cytosolic small ribosomal subunit;nucleolus;organellar small ribosomal subunit;transport vesicle	structural constituent of ribosome	translation					22.3727	21.7461	22.2006	21.9893	0	25.5431	25.6281	25.0164	25.7388	25.5431	25.6281	25.0164	25.7388	4
Tb927.10.12510;Tb927.10.12500	Tb927.10.12510		-3.42578	2.01432	P-type H+-ATPase, putative	integral component of membrane	ATP binding;nucleotide binding;proton-exporting ATPase activity, phosphorylative mechanism	proton export across plasma membrane	ciliary pocket;pellicular membrane;plasma membrane	ATP binding;ATPase activity;ion transmembrane transporter activity, phosphorylative mechanism;proton-exporting ATPase activity, phosphorylative mechanism	proton transmembrane transport;regulation of intracellular pH;response to drug	22.2325	24.5268		24.2612	22.2325	24.5268	22.3445	24.2612	3	27.1163	26.7345	26.6005	26.6168	27.1163	26.7345	26.6005	26.6168	4
Tb927.11.2610	Tb927.11.2610		-3.4632	3.96295	hypothetical protein, conserved	N/A	N/A	N/A	cortical cytoskeleton;cytoskeleton	N/A	posttranscriptional regulation of gene expression					21.7932	22.0655	22.2295	22.2515	0	26.1668	25.5007	25.075	25.45	26.1668	25.5007	25.075	25.45	4
Tb927.10.1090;Tb927.10.1080	Tb927.10.1090		-3.48663	1.64775	40S ribosomal protein S23, putative	ribosome;small ribosomal subunit	structural constituent of ribosome	translation	cytosolic small ribosomal subunit;nucleolus;ribosome	RNA binding;structural constituent of ribosome	translation			25.4457		22.3028	21.7075	25.4457	22.0086	1	26.1326	26.1945	25.9052	27.1787	26.1326	26.1945	25.9052	27.1787	4
Tb927.11.14250	Tb927.11.14250		-3.53368	3.12079	T-complex protein 1, epsilon subunit, putative	N/A	ATP binding;unfolded protein binding	protein folding	chaperonin-containing T-complex;cytoplasm	unfolded protein binding	protein folding;regulation of cell cycle					22.12	22.1211	21.9566	22.2317	0	25.9474	25.9708	24.809	25.8368	25.9474	25.9708	24.809	25.8368	4
Tb927.4.1860	Tb927.4.1860		-3.53751	2.04386	ribosomal protein S19, putative	ribosome	structural constituent of ribosome	translation	cytoplasm;cytosolic small ribosomal subunit	RNA binding;structural constituent of ribosome	ribosomal small subunit assembly		24.8712	24.3316	24.8878	22.0127	24.8712	24.3316	24.8878	3	27.9999	27.4241	26.8586	27.9707	27.9999	27.4241	26.8586	27.9707	4
Tb927.11.11690	Tb927.11.11690		-3.55268	4.10088	Vacuolar proton pump subunit B, putative	proton-transporting V-type ATPase, V1 domain	ATP binding;hydrolase activity	ATP metabolic process;proton transmembrane transport	acidocalcisome;contractile vacuole;lysosomal proton-transporting V-type ATPase complex;lysosome;recycling endosome	proton-exporting ATPase activity, phosphorylative mechanism	endocytosis;proton transmembrane transport;response to drug					21.8499	22.4576	22.6518	21.9685	0	25.8418	25.5686	25.8109	25.9173	25.8418	25.5686	25.8109	25.9173	4
Tb08.27P2.160;Tb927.11.19470;Tb11.0700;Tb927.3.430;Tb927.9.620;Tb10.v4.0147;Tb08.27P2.520;Tb927.11.19900;Tb09.v4.0172;Tb927.11.20150;Tb927.11.17180;Tb927.1.5340;Tb08.27P2.400	Tb08.27P2.160		-3.55808	5.08368	expression site-associated gene 3 (ESAG3), degenerate	N/A	N/A	N/A	N/A	N/A	N/A					21.8722	21.926	22.477	21.612	0	25.8913	25.4119	25.5619	25.2544	25.8913	25.4119	25.5619	25.2544	4
Tb927.6.4320	Tb927.6.4320		-3.67883	3.25296	Protein of unknown function (DUF2817), putative	integral component of membrane	N/A	N/A	endoplasmic reticulum;nuclear envelope;transport vesicle	N/A	N/A	23.4039	23.7514			23.4039	23.7514	22.3743	22.5269	2	26.9721	26.6218	26.3526	26.8253	26.9721	26.6218	26.3526	26.8253	4
Tb927.9.13740;Tb927.9.13710;Tb927.9.13680;Tb927.9.13650	Tb927.9.13740		-3.68385	1.53776	ADP-ribosylation factor, putative	N/A	GTP binding	N/A	ciliary plasm;cytoplasm;nuclear lumen	GTP binding;protein-containing complex binding	intracellular protein transport;vesicle-mediated transport		25.3094		25.1168	21.7491	25.3094	21.9953	25.1168	2	27.7728	27.1872	26.7779	27.1681	27.7728	27.1872	26.7779	27.1681	4
Tb927.4.560	Tb927.4.560		-3.69709	4.06506	Cytoplasmic dynein 2 heavy chain (DYNC2H1), putative	dynein complex;microtubule	ATP binding;ATP-dependent microtubule motor activity, minus-end-directed	microtubule-based movement	axoneme;cytoplasm;cytoplasmic dynein complex;dynein complex;intraciliary transport particle;motile cilium	ATP-dependent microtubule motor activity, minus-end-directed;dynein intermediate chain binding;dynein light intermediate chain binding	chromosome segregation;cilium assembly;intraciliary retrograde transport;microtubule-based movement;minus-end-directed vesicle transport along microtubule;mitotic spindle organization					21.4979	22.2028	22.3927	22.07	0	25.8568	25.8416	25.5647	25.6887	25.8568	25.8416	25.5647	25.6887	4
Tb927.11.1740	Tb927.11.1740		-3.70793	4.8297	intraflagellar transport protein 88	N/A	protein binding	N/A	centriole;ciliary basal body;ciliary base;intraciliary transport particle;intraciliary transport particle B;motile cilium;non-motile cilium	kinesin binding	cilium assembly;establishment of cell polarity;intraciliary transport;intraciliary transport involved in cilium assembly;non-motile cilium assembly;regulation of cell size					21.4201	22.0135	21.8827	22.0424	0	25.6843	25.3912	25.5059	25.609	25.6843	25.3912	25.5059	25.609	4
Tb927.9.11140	Tb927.9.11140		-3.75148	3.57722	hypothetical protein, conserved	N/A	N/A	N/A	axoneme;cytoplasm	N/A	N/A					21.7399	22.2088	22.1785	22.0097	0	25.9062	26.2224	24.9805	26.0337	25.9062	26.2224	24.9805	26.0337	4
Tb927.10.5030;Tb927.7.3680	Tb927.10.5030		-3.76593	5.1163	ubiquitin/ribosomal protein S27a, putative	ribosome	metal ion binding;structural constituent of ribosome	translation	cytoplasm;nucleus;ribosome	heme binding;protein tag;structural constituent of ribosome;ubiquitin protein ligase binding	modification-dependent protein catabolic process;protein ubiquitination;ribosome biogenesis;translation					21.6335	22.1144	22.096	21.8155	0	25.4708	25.8416	25.315	26.0957	25.4708	25.8416	25.315	26.0957	4
Tb927.10.1500	Tb927.10.1500		-3.85263	3.94186	methionyl-tRNA synthetase, putative	N/A	ATP binding;aminoacyl-tRNA ligase activity;methionine-tRNA ligase activity;nucleotide binding	methionyl-tRNA aminoacylation;tRNA aminoacylation for protein translation	ciliary plasm;cytoplasm	ATP binding;methionine-tRNA ligase activity	methionyl-tRNA aminoacylation					22.1155	21.9552	22.0922	22.9197	0	26.2552	26.1183	25.8992	26.2204	26.2552	26.1183	25.8992	26.2204	4
Tb927.10.1060	Tb927.10.1060		-3.86257	2.52684	T-complex protein 1, delta subunit, putative	N/A	ATP binding;unfolded protein binding	protein folding	chaperonin-containing T-complex;cytoplasm	unfolded protein binding	protein folding;regulation of cell cycle		24.3203		23.026	21.9484	24.3203	22.7329	23.026	2	27.2635	26.7651	26.705	26.7442	27.2635	26.7651	26.705	26.7442	4
Tb927.6.4770	Tb927.6.4770		-4.03879	2.57695	protein mkt1, putative	N/A	N/A	N/A	cytoplasm	5'-flap endonuclease activity;flap endonuclease activity;mRNA binding	DNA repair;posttranscriptional regulation of gene expression		23.6658		22.9745	21.5351	23.6658	22.294	22.9745	2	26.5986	26.4895	26.7717	26.7648	26.5986	26.4895	26.7717	26.7648	4
Tb927.6.4920;Tb927.6.4910;Tb927.6.4900;Tb927.6.4890;Tb927.6.4880;Tb927.6.4870;Tb927.6.4860;Tb927.6.4850;Tb927.6.4840	Tb927.6.4920		-4.03976	3.78631	S-adenosylmethionine synthetase	N/A	ATP binding;metal ion binding;methionine adenosyltransferase activity	S-adenosylmethionine biosynthetic process;one-carbon metabolic process	ciliary plasm;cytoplasm;cytosol	methionine adenosyltransferase activity	S-adenosylmethionine biosynthetic process					21.9269	21.8616	22.9119	21.8108	0	26.4339	26.0284	25.9874	26.2205	26.4339	26.0284	25.9874	26.2205	4
Tb927.11.11830;Tb927.11.11820	Tb927.11.11830		-4.05028	5.39066	40S ribosomal protein S17, putative	ribosome	structural constituent of ribosome	translation	cytoplasm;ribosome	structural constituent of ribosome	translation					22.0773	22.3436	22.13	22.8196	0	26.3404	26.4438	25.9379	26.8495	26.3404	26.4438	25.9379	26.8495	4
Tb927.11.1990	Tb927.11.1990		-4.05259	3.07798	arginyl-tRNA synthetase, putative	cytoplasm	ATP binding;aminoacyl-tRNA ligase activity;arginine-tRNA ligase activity;nucleotide binding	arginyl-tRNA aminoacylation;tRNA aminoacylation for protein translation	ciliary plasm;cytoplasm	arginine-tRNA ligase activity	arginyl-tRNA aminoacylation					21.9248	21.6397	22.8235	22.8613	0	26.4303	26.3138	26.4451	26.2705	26.4303	26.3138	26.4451	26.2705	4
Tb927.10.8440;Tb11.v5.0330;Tb927.10.8480;Tb927.10.8470;Tb927.10.8460;Tb927.10.8450;Tb11.v5.0310;Tb11.v5.0309;Tb11.v5.0308;Tb11.v5.0307	Tb927.10.8440		-4.06116	6.42586	glucose transporter 1B	integral component of membrane;membrane	transmembrane transporter activity	transmembrane transport	cytoplasm;integral component of membrane;pellicular membrane;plasma membrane	glucose transmembrane transporter activity	glucose transmembrane transport					22.1053	22.2666	22.6145	22.2989	0	26.6705	26.2475	26.498	26.1139	26.6705	26.2475	26.498	26.1139	4
Tb11.v5.0713	Tb11.v5.0713		-4.08448	3.46176	Retrotransposon hot spot protein 6 (RHS6), putative	N/A	N/A	N/A	nucleus	N/A	mRNA export from nucleus;mRNA transcription by RNA polymerase II;mitotic DNA replication;mitotic cell cycle arrest		22.6914		22.8824	21.7694	22.6914	21.8821	22.8824	2	26.4193	26.1544	26.4988	26.4908	26.4193	26.1544	26.4988	26.4908	4
Tb927.3.3560	Tb927.3.3560		-4.08487	3.77999	U-box domain containing protein, putative	N/A	ubiquitin-protein transferase activity	protein ubiquitination	axoneme;ciliary basal body;cytoplasm	N/A	N/A	24.4857	25.5553	24.4509	24.7116	24.4857	25.5553	24.4509	24.7116	4	29.0941	28.6326	28.9161	28.9	29.0941	28.6326	28.9161	28.9	4
Tb927.8.1110;Tb927.10.5610	Tb927.8.1110		-4.091	1.84707	40S ribosomal protein S9, putative	small ribosomal subunit	RNA binding;rRNA binding;structural constituent of ribosome	translation	cytoplasm;cytosolic small ribosomal subunit;small ribosomal subunit	rRNA binding;structural constituent of ribosome	positive regulation of translational fidelity;translation		24.9368		25.0854	22.0176	24.9368	22.3237	25.0854	2	27.9007	27.6881	27.2821	27.8566	27.9007	27.6881	27.2821	27.8566	4
Tb927.9.3990;Tb927.9.3920	Tb927.9.3990		-4.12685	1.84283	ribosomal protein S7, putative	ribosome	structural constituent of ribosome	translation	cytoplasm;cytosolic small ribosomal subunit;ribosome;small-subunit processome	structural constituent of ribosome	rRNA processing;ribosomal small subunit biogenesis;translation		25.1496		24.9124	21.5046	25.1496	22.8378	24.9124	2	27.9138	27.8941	27.0152	28.0887	27.9138	27.8941	27.0152	28.0887	4
Tb927.3.5490	Tb927.3.5490		-4.16331	4.6391	Putative intraflagellar transport protein B2	N/A	protein binding	N/A	ciliary basal body;cilium;cytoplasm;intraciliary transport particle;intraciliary transport particle B	N/A	intraciliary anterograde transport;intraciliary transport involved in cilium assembly					21.7116	21.8604	22.5857	21.9933	0	26.4682	26.1312	26.1461	26.0588	26.4682	26.1312	26.1461	26.0588	4
Tb927.2.100;Tb927.4.100;Tb927.4.110;Tb11.v5.0325;Tb927.4.200	Tb927.2.100		-4.17379	3.75729	retrotransposon hot spot protein 1 (RHS1), putative	N/A	N/A	N/A	nucleus	N/A	N/A					21.8822	21.8879	22.7043	22.7663	0	26.7119	26.435	26.3705	26.4185	26.7119	26.435	26.3705	26.4185	4
Tb927.3.930;Tb927.7.920;Tb927.11.11220	Tb927.3.930		-4.21237	3.34258	dynein heavy chain, putative	dynein complex;microtubule	ATP binding;ATP-dependent microtubule motor activity, minus-end-directed	microtubule-based movement	axoneme;cilium;dynein complex;outer dynein arm	ATP-dependent microtubule motor activity, minus-end-directed;dynein intermediate chain binding;dynein light intermediate chain binding	microtubule-based movement;outer dynein arm assembly		23.1532		23.0524	21.6437	23.1532	21.9388	23.0524	2	27.085	26.2419	26.6123	26.6984	27.085	26.2419	26.6123	26.6984	4
Tb927.11.15900;Tb927.11.15880	Tb927.11.15900		-4.22986	3.32455	60S ribosomal protein L27, putative	ribosome	structural constituent of ribosome	translation	cytoplasm;cytosolic large ribosomal subunit;nucleolus;ribosome	structural constituent of ribosome	translation					22.2618	21.8742	22.7988	21.3823	0	26.691	26.4248	25.013	27.1078	26.691	26.4248	25.013	27.1078	4
Tb927.10.1510	Tb927.10.1510		-4.25508	3.8665	CCR4-NOT transcription complex subunit 1	CCR4-NOT core complex	N/A	regulation of translation	CCR4-NOT core complex;P-body;cytoplasm;cytoplasmic stress granule	molecular adaptor activity	negative regulation of translation;nuclear-transcribed mRNA catabolic process, deadenylation-dependent decay					21.558	22.5	22.451	22.243	0	26.514	26.4808	26.2689	26.5087	26.514	26.4808	26.2689	26.5087	4
Tb927.11.3250	Tb927.11.3250		-4.28443	3.97004	dynein heavy chain, putative	dynein complex;microtubule	ATP binding;ATP-dependent microtubule motor activity, minus-end-directed	microtubule-based movement	axoneme;cilium;dynein complex	ATP-dependent microtubule motor activity, minus-end-directed;dynein intermediate chain binding;dynein light intermediate chain binding;microtubule motor activity	microtubule-based movement		22.8397			22.1237	22.8397	22.815	21.8378	1	26.9539	26.5548	26.7255	26.5198	26.9539	26.5548	26.7255	26.5198	4
Tb927.8.5300	Tb927.8.5300		-4.31435	6.53809	hypothetical protein, conserved	N/A	N/A	N/A	axoneme	N/A	N/A					21.9698	21.6745	21.946	22.2346	0	26.4575	26.3618	25.8949	26.368	26.4575	26.3618	25.8949	26.368	4
Tb927.10.12890	Tb927.10.12890		-4.34118	3.81477	bifunctional aminoacyl-tRNA synthetase, putative	cytoplasm	ATP binding;aminoacyl-tRNA editing activity;aminoacyl-tRNA ligase activity;nucleotide binding;proline-tRNA ligase activity	prolyl-tRNA aminoacylation;tRNA aminoacylation for protein translation	cytoplasm;mitochondrion	N/A	N/A					21.9215	22.2623	22.7501	21.8248	0	26.6598	26.4907	26.4848	26.4881	26.6598	26.4907	26.4848	26.4881	4
Tb927.11.16760	Tb927.11.16760		-4.3726	3.96673	T-complex protein 1, alpha subunit, putative	N/A	ATP binding;unfolded protein binding	protein folding	chaperonin-containing T-complex;ciliary plasm;cytoplasm	unfolded protein binding	protein folding;regulation of cell cycle		23.2291			21.9347	23.2291	22.4416	22.2724	1	27.1257	26.901	26.5492	26.7922	27.1257	26.901	26.5492	26.7922	4
Tb927.6.4480	Tb927.6.4480		-4.37372	4.04406	valyl-tRNA synthetase, putative	cytoplasm	ATP binding;aminoacyl-tRNA editing activity;aminoacyl-tRNA ligase activity;nucleotide binding;valine-tRNA ligase activity	tRNA aminoacylation for protein translation;valyl-tRNA aminoacylation	ciliary plasm;cytoplasm;cytosol	valine-tRNA ligase activity	tRNA aminoacylation for protein translation;valyl-tRNA aminoacylation					21.5938	22.5726	22.4349	22.8114	0	27.0761	26.6192	26.6374	26.5748	27.0761	26.6192	26.6374	26.5748	4
Tb927.8.6110	Tb927.8.6110		-4.3854	6.78554	3-hydroxy-3-methylglutaryl-CoA synthase, putative	N/A	hydroxymethylglutaryl-CoA synthase activity;transferase activity, transferring acyl groups	acetyl-CoA metabolic process;farnesyl diphosphate biosynthetic process, mevalonate pathway	cytoplasm;kinetoplast;mitochondrion	hydroxymethylglutaryl-CoA synthase activity	acetyl-CoA metabolic process;ergosterol biosynthetic process;farnesyl diphosphate biosynthetic process, mevalonate pathway					21.8615	22.0974	22.2925	21.8145	0	26.7253	26.1732	26.3725	26.3365	26.7253	26.1732	26.3725	26.3365	4
Tb927.4.1850	Tb927.4.1850		-4.39072	1.76858	hypothetical protein, conserved	signal recognition particle, endoplasmic reticulum targeting	7S RNA binding;RNA binding;endoplasmic reticulum signal peptide binding;signal recognition particle binding	SRP-dependent cotranslational protein targeting to membrane	signal recognition particle, endoplasmic reticulum targeting	signal recognition particle binding	N/A	26.6081	23.3298	23.4868		26.6081	23.3298	23.4868	22.37	3	28.2999	28.1916	28.2855	28.5804	28.2999	28.1916	28.2855	28.5804	4
Tb927.10.3920;Tb11.v5.0502	Tb927.10.3920		-4.39185	5.51375	hypothetical protein, conserved	N/A	N/A	N/A	N/A	N/A	N/A					21.9931	21.9544	22.4624	22.1289	0	26.6344	26.7614	26.0102	26.7003	26.6344	26.7614	26.0102	26.7003	4
Tb927.11.450	Tb927.11.450		-4.53025	5.4546	hypothetical protein, conserved	N/A	N/A	N/A	ciliary tip	N/A	N/A					21.6564	21.9359	22.348	22.5668	0	26.9374	26.8617	26.1863	26.6427	26.9374	26.8617	26.1863	26.6427	4
Tb927.5.3400	Tb927.5.3400		-4.65827	5.9515	calcium-translocating P-type ATPase	integral component of membrane	ATP binding;calcium transmembrane transporter activity, phosphorylative mechanism;nucleotide binding	calcium ion transport	endoplasmic reticulum;mitochondrial inner membrane;nuclear envelope;nucleus	ATPase activity;calcium transmembrane transporter activity, phosphorylative mechanism;proton-exporting ATPase activity, phosphorylative mechanism	calcium ion transmembrane transport;cellular calcium ion homeostasis		22.3631			21.7116	22.3631	22.3682	22.0562	1	27.069	26.6137	26.8227	26.6267	27.069	26.6137	26.8227	26.6267	4
Tb927.10.8190	Tb927.10.8190		-4.85913	4.25205	T-complex protein 1, theta subunit, putative	N/A	ATP binding;unfolded protein binding	protein folding	chaperonin-containing T-complex;cytoplasm	unfolded protein binding	protein folding;regulation of cell cycle					21.9713	22.1535	22.0208	22.7834	0	27.2273	27.0422	27.091	27.0051	27.2273	27.0422	27.091	27.0051	4
Tb927.11.5440	Tb927.11.5440		-4.89662	3.80093	NADP-dependent malic enzyme, cytosolic	N/A	NAD binding;malate dehydrogenase (decarboxylating) (NAD+) activity;malic enzyme activity;metal ion binding	obsolete oxidation-reduction process	ciliary plasm;cytoplasm;cytosol	malate dehydrogenase (decarboxylating) (NADP+) activity;malic enzyme activity	malate metabolic process;pyruvate metabolic process					21.5809	21.8201	22.7985	22.4936	0	27.3211	27.0528	26.8813	27.0242	27.3211	27.0528	26.8813	27.0242	4
Tb927.11.6870	Tb927.11.6870		-4.96629	1.97551	14-3-3 protein 2	N/A	N/A	N/A	ciliary plasm;ciliary pocket;ciliary tip;cilium;cytoplasm;eukaryotic translation initiation factor 4F complex;nucleus	protein binding;protein phosphorylated amino acid binding	DNA damage checkpoint;endocytosis;posttranscriptional regulation of gene expression;regulation of mitotic cytokinesis;regulation of mitotic nuclear division		25.7342			21.702	25.7342	22.5081	22.587	1	28.4616	27.9819	27.9897	27.9633	28.4616	27.9819	27.9897	27.9633	4
Tb927.11.3570	Tb927.11.3570		-5.0904	2.95074	metallo-peptidase, Clan MA(E) Family M1	N/A	metallopeptidase activity;zinc ion binding	proteolysis	ciliary plasm;cytoplasm	metalloaminopeptidase activity;metalloexopeptidase activity;metallopeptidase activity;peptide binding;zinc ion binding	peptide catabolic process;proteolysis		23.3445		23.1664	21.5364	23.3445	22.1499	23.1664	2	27.768	27.5125	27.5942	27.684	27.768	27.5125	27.5942	27.684	4
Tb927.9.8950	Tb927.9.8950		-5.17103	4.37191	metallo- peptidase, Clan M- Family M48	N/A	metal ion binding;metalloendopeptidase activity;peptidase activity	CAAX-box protein processing;proteolysis	glycosome;integral component of endoplasmic reticulum membrane;membrane;mitochondrial inner membrane;mitochondrial outer membrane;mitochondrion	metalloendopeptidase activity	CAAX-box protein processing;proteolysis					22.0075	22.1007	22.2321	21.3606	0	27.2377	26.9854	27.1261	27.0358	27.2377	26.9854	27.1261	27.0358	4
Tb927.10.14710;Tb927.10.14600	Tb927.10.14710		-5.29434	2.72759	40S ribosomal protein S2, putative	ribosome;small ribosomal subunit	RNA binding;structural constituent of ribosome	translation	cytoplasm;cytosolic small ribosomal subunit;intracellular anatomical structure;ribosome	structural constituent of ribosome	translation		24.153	23.301	22.211	21.7558	24.153	23.301	22.211	3	28.2837	28.2616	27.8903	28.1625	28.2837	28.2616	27.8903	28.1625	4
Tb927.8.2540	Tb927.8.2540		-5.34716	5.01732	3-ketoacyl-CoA thiolase	N/A	transferase activity, transferring acyl groups;transferase activity, transferring acyl groups other than amino-acyl groups	N/A	kinetoplast;mitochondrion	acetyl-CoA C-acyltransferase activity	N/A					22.0907	22.2549	22.2517	21.4831	0	27.6006	27.2989	27.2512	27.3185	27.6006	27.2989	27.2512	27.3185	4
Tb927.10.3260;Tb11.v5.0825	Tb927.10.3260		-5.52561	4.38893	Long-chain-fatty-acid--CoA ligase 5 (EC 6.2.1.3) (Long-chain acyl-CoA synthetase 5) (LACS 5), putative	N/A	decanoate-CoA ligase activity	N/A	ciliary plasm;ciliary pocket membrane;cytoplasm;endoplasmic reticulum;membrane;nucleoplasm;pellicular membrane	catalytic activity;long-chain fatty acid-CoA ligase activity	fatty acid elongation					21.6025	22.0315	22.4999	22.3831	0	27.7831	27.5488	27.5731	27.7145	27.7831	27.5488	27.5731	27.7145	4
Tb927.6.2170	Tb927.6.2170		-6.13852	4.91732	co-chaperone GrpE, putative	N/A	adenyl-nucleotide exchange factor activity;chaperone binding;protein homodimerization activity	protein folding	PAM complex, Tim23 associated import motor;kinetoplast;mitochondrion	adenyl-nucleotide exchange factor activity;unfolded protein binding	protein import into mitochondrial matrix					21.8541	21.8964	21.9871	21.5778	0	28.2588	27.9899	27.3562	28.2645	28.2588	27.9899	27.3562	28.2645	4

## Sheet: Bdf3_vs_Ct
Protein.IDs	my label	NES	log10.pvalue_non_bdf3	difference_non_bdf3	Product Description	Computed GO Components	Computed GO Functions	Computed GO Processes	Curated GO Components	Curated GO Functions	Curated GO Processes	Number.of.proteins	Peptides	Razor...unique.peptides	Unique.peptides	Peptides.bdf3_1	Peptides.bdf3_2	Peptides.bdf3_3	Peptides.bdf3_4	Peptides.non_1	Peptides.non_2	Peptides.non_3	Razor...unique.peptides.bdf3_1	Razor...unique.peptides.bdf3_2	Razor...unique.peptides.bdf3_3	Razor...unique.peptides.bdf3_4	Razor...unique.peptides.non_1	Razor...unique.peptides.non_2	Razor...unique.peptides.non_3	Unique.peptides.bdf3_1	Unique.peptides.bdf3_2	Unique.peptides.bdf3_3	Unique.peptides.bdf3_4	Unique.peptides.non_1	Unique.peptides.non_2	Unique.peptides.non_3	Sequence.coverage....	Unique...razor.sequence.coverage....	Unique.sequence.coverage....	Mol..weight..kDa.	Sequence.length	Sequence.lengths	Q.value	Score	Identification.type.bdf3_1	Identification.type.bdf3_2	Identification.type.bdf3_3	Identification.type.bdf3_4	Identification.type.non_1
Tb927.11.10070	Tb927.11.10070	2,30	5.99151	-9.08513	Bromodomain, putative	N/A	protein binding	N/A	nucleoplasm;nucleus	N/A	N/A	1	15	15	15	14	15	15	14	2	2	2	14	15	15	14	2	2	2	14	15	15	14	2	2	2	79.2	79.2	79.2	25415	221	221	0	323.31	By MS/MS	By MS/MS	By MS/MS	By MS/MS	By MS/MS
Tb927.9.13320	Tb927.9.13320	2,66	3.40065	-8.09153	hypothetical protein, conserved	N/A	N/A	N/A	nucleoplasm;nucleus	N/A	posttranscriptional regulation of gene expression	1	16	16	16	10	15	16	15	1	0	0	10	15	16	15	1	0	0	10	15	16	15	1	0	0	38.3	38.3	38.3	55399	507	507	0	142.46	By MS/MS	By MS/MS	By MS/MS	By MS/MS	By matching
Tb927.11.5230	Tb927.11.5230	2,32	5.31912	-7.22414	hypothetical protein, conserved	N/A	N/A	N/A	nucleoplasm;nucleus	N/A	N/A	1	22	22	22	17	21	20	22	5	6	8	17	21	20	22	5	6	8	17	21	20	22	5	6	8	64.3	64.3	64.3	25968	235	235	0	323.31	By MS/MS	By MS/MS	By MS/MS	By MS/MS	By MS/MS
Tb927.11.13400	Tb927.11.13400	3,18	2.44453	-4.04755	Bromodomain, putative	N/A	protein binding	N/A	nucleoplasm;nucleus	N/A	N/A	1	11	11	11	2	7	11	5	0	1	0	2	7	11	5	0	1	0	2	7	11	5	0	1	0	2021-07-16	2021-07-16	2021-07-16	73634	660	660	0	48411	By matching	By MS/MS	By MS/MS	By MS/MS
Tb927.4.2340	Tb927.4.2340	3,25	2.497	-4.02366	hypothetical protein, conserved	N/A	N/A	N/A	nucleoplasm;nucleus	N/A	N/A	1	12	12	12	6	9	12	7	0	0	3	6	9	12	7	0	0	3	6	9	12	7	0	0	3	2021-02-28	2021-02-28	2021-02-28	58866	525	525	0	31399	By MS/MS	By MS/MS	By MS/MS	By MS/MS
Tb927.7.2770	Tb927.7.2770	5,81	2.16469	-3.47743	hypothetical protein, conserved	N/A	N/A	N/A	nucleus	N/A	N/A	1	10	10	10	1	9	10	6	0	0	0	1	9	10	6	0	0	0	1	9	10	6	0	0	0	2021-07-25	2021-07-25	2021-07-25	44629	408	408	0	50567	By matching	By MS/MS	By MS/MS	By MS/MS
Tb927.11.11530	Tb927.11.11530	5,35	1.93566	-3.30098	histone acetyltransferase, putative	N/A	histone acetyltransferase activity	histone acetylation;regulation of transcription, DNA-templated	nucleoplasm;nucleus	H4 histone acetyltransferase activity;histone acetyltransferase activity;histone binding;transcription coregulator activity	histone acetylation;negative regulation of transcription, DNA-templated;positive regulation of transcription by RNA polymerase II	1	6	6	6	1	5	6	5	0	0	1	1	5	6	5	0	0	1	1	5	6	5	0	0	1	2021-04-10	2021-04-10	2021-04-10	67667	604	604	0	13301	By matching	By MS/MS	By MS/MS	By MS/MS
Tb927.6.1070	Tb927.6.1070	4,82	1.62748	-2.67899	hypothetical protein, conserved	N/A	N/A	N/A	cytoplasm;nucleoplasm;nucleus	N/A	N/A	1	5	5	5	2	3	5	2	0	0	0	2	3	5	2	0	0	0	2	3	5	2	0	0	0	2021-01-06	2021-01-06	2021-01-06	94554	863	863	0	30531	By matching	By MS/MS	By MS/MS	By MS/MS
Tb927.5.3210	Tb927.5.3210	3,05	1.87293	-2.26158	small ubiquitin-related modifier	N/A	protein binding	N/A	ciliary plasm;cytoplasm;nuclear lumen;nucleolus;nucleus	protein tag;ubiquitin-like protein ligase binding	protein sumoylation	1	3	3	3	0	3	3	3	0	1	0	0	3	3	3	0	1	0	0	3	3	3	0	1	0	2021-05-17	2021-05-17	2021-05-17	12378	114	114	0	40911		By matching	By MS/MS	By matching
Tb927.10.840	Tb927.10.840	N/A	2.4169	-2.00321	Flagellum attachment zone protein 6	N/A	protein binding	N/A	cell tip;cilium;cytoskeleton;flagellum attachment zone;protein-containing complex	protein binding	N/A	2	5	5	5	0	4	3	3	2	1	0	0	4	3	3	2	1	0	0	4	3	3	2	1	0	2021-04-04	2021-04-04	2021-04-04	195.48	1719	1719;708	0	7374		By MS/MS	By MS/MS	By MS/MS	By MS/MS
Tb927.2.450	Tb927.2.450	-0.66	1.48591	-1.68493	retrotransposon hot spot protein 4 (RHS4), putative	N/A	N/A	N/A	nucleus	N/A	mRNA export from nucleus;mRNA transcription by RNA polymerase II;mitotic cell cycle arrest	3	12	2	1	1	11	11	9	8	8	10	0	2	2	2	1	1	1	0	1	1	1	1	1	1	2021-05-14	2021-05-02	2021-03-01	97997	857	857;580;503	0	38261	By matching	By MS/MS	By MS/MS	By matching	By matching
[truncated: 76 more columns]
